# Supplementary material for: Phase stability and dense polymorph of the BaCa(CO3)2 barytocalcite carbonate
Source: Sci Rep. 2022 May 6;12:7413. doi: 10.1038/s41598-022-11301-w (PMC9076881; doi:10.1038/s41598-022-11301-w)
Supplement: Supplementary file 1 — Supplementary Information 1. [file 41598_2022_11301_MOESM1_ESM.cif]

data_BaCaC2O6_900GPa
_audit_creation_date               2021-11-26
_audit_creation_method
;
Olex2 1.5
(compiled 2021.11.18 svn.ra9532c28 for OlexSys, GUI svn.r6429)
;
_shelx_SHELXL_version_number       '2018/3'
loop_
  _audit_author_name
  _audit_author_email
  _audit_author_address
 'Gonzalez-Platas, J.' jplatas@ull.edu.es
;
Universidad de La Laguna
Fisica
Avda. Astrofisico Francisco Sanchez s/n
La Laguna
E38204
Spain
;

_audit_contact_author_address      ?
_audit_contact_author_email        ?
_audit_contact_author_name         ''
_audit_contact_author_phone        ?
_publ_contact_author_id_orcid      ?
_publ_section_references
;
Dolomanov, O.V., Bourhis, L.J., Gildea, R.J, Howard, J.A.K. & Puschmann, H.
 (2009), J. Appl. Cryst. 42, 339-341.

Sheldrick, G.M. (2015). Acta Cryst. A71, 3-8.

Sheldrick, G.M. (2015). Acta Cryst. C71, 3-8.
;
_chemical_name_common              ?
_chemical_name_systematic          ?
_chemical_formula_moiety           'Ba C2 Ca O6'
_chemical_formula_sum              'C2 Ba Ca O6'
_chemical_formula_weight           297.44
_chemical_absolute_configuration   ?
_chemical_melting_point            ?
_chemical_oxdiff_formula           'Ba Ca C2 O6'
loop_
  _atom_type_symbol
  _atom_type_description
  _atom_type_scat_dispersion_real
  _atom_type_scat_dispersion_imag
  _atom_type_scat_source
 'Ba' 'Ba' -0.3244 2.2819
 'International Tables Vol C Tables 4.2.6.8 and 6.1.1.4'
 'C' 'C' 0.0033 0.0016 'International Tables Vol C Tables 4.2.6.8 and 6.1.1.4'
 'Ca' 'Ca' 0.2262 0.3064 'International Tables Vol C Tables 4.2.6.8 and 6.1.1.4'
 'O' 'O' 0.0106 0.0060 'International Tables Vol C Tables 4.2.6.8 and 6.1.1.4'

_shelx_space_group_comment
;
The symmetry employed for this shelxl refinement is uniquely defined
by the following loop, which should always be used as a source of
symmetry information in preference to the above space-group names.
They are only intended as comments.
;
_space_group_crystal_system        'monoclinic'
_space_group_IT_number             6
_space_group_name_H-M_alt          'P 1 m 1'
_space_group_name_Hall             'P -2y'
loop_
  _space_group_symop_operation_xyz
 'x, y, z'
 'x, -y, z'

_diffrn_ambient_pressure          9000000(60000)

_cell_length_a                     6.415(5)
_cell_length_b                     10.2564(5)
_cell_length_c                     7.635(2)
_cell_angle_alpha                  90
_cell_angle_beta                   111.87(6)
_cell_angle_gamma                  90
_cell_volume                       466.2(4)
_cell_formula_units_Z              4
_cell_measurement_reflns_used      785
_cell_measurement_temperature      293(2)
_cell_measurement_theta_max        27.3900
_cell_measurement_theta_min        1.9820
_shelx_estimated_absorpt_T_max     0.762
_shelx_estimated_absorpt_T_min     0.480
_exptl_absorpt_coefficient_mu      9.573
_exptl_absorpt_correction_T_max    0.381
_exptl_absorpt_correction_T_min    0.334
_exptl_absorpt_correction_type     gaussian
_exptl_absorpt_process_details
;
CrysAlisPro 1.171.41.120a (Rigaku Oxford Diffraction, 2021)
Numerical absorption correction based on gaussian integration over
a multifaceted crystal model (Absorb Angel (2004) J. Appl. Cryst. 37:486-492)
;
_exptl_absorpt_special_details     ?
_exptl_crystal_colour              colourless
_exptl_crystal_colour_primary      colourless
_exptl_crystal_density_diffrn      4.238
_exptl_crystal_density_meas        ?
_exptl_crystal_density_method      ?
_exptl_crystal_description         block
_exptl_crystal_F_000               544
loop_
  _exptl_crystal_face_index_h
  _exptl_crystal_face_index_k
  _exptl_crystal_face_index_l
  _exptl_crystal_face_perp_dist
 3 9 -8 0.0244
 3 -8 -9 0.0363
 -3 -9 8 0.0188
 -3 8 9 0.0342
 8 0 0 0.0200
 -8 0 0 0.0200

_exptl_crystal_preparation         'mounted in a diamond-anvil cell '
_exptl_crystal_size_max            0.09
_exptl_crystal_size_mid            0.05
_exptl_crystal_size_min            0.03
_exptl_oxdiff_absorpt_process_details
;
Gaussian integration over a grid
of 16 x 16 x 16 points =  4096 total grid points
  Based upon method of Burnham (1966)

 Data corrected for diamond-anvil cell absorption
 Note that exptl_absorpt_correction_tmin and _tmax
 the total correction factors applied to the intensities
 The individual factors are:
         range of dac transmission factors (min-max)      0.485     0.551
         range of gasket transmission (min-max)           0.999     1.000
         range of P media transmission (min-max)          1.000     1.000

 thickness of diamond anvil 1: 14.200 mm, mu =  0.0210 mm-1
       thickness of platten 1:  0.000 mm, mu =  0.0000 mm-1

 thickness of diamond anvil 2: 14.200 mm, mu =  0.0210 mm-1
       thickness of platten 2:  0.000 mm, mu =  0.0000 mm-1

    Gasket shadowing corrections were made based upon
    Gasket thickness =  70.0 microns, radius = 100.0 microns
    Gasket absorption coeff =        27.65 mm-1
    REFLECTION WAS CONSIDERED TOTALLY OBSCURED IF
 FRACTION CRYSTAL ILLUMINATED WAS LESS THAN 0.00

    Non-absorbing pressure medium
;
loop_
  _exptl_oxdiff_crystal_face_indexfrac_h
  _exptl_oxdiff_crystal_face_indexfrac_k
  _exptl_oxdiff_crystal_face_indexfrac_l
  _exptl_oxdiff_crystal_face_x
  _exptl_oxdiff_crystal_face_y
  _exptl_oxdiff_crystal_face_z
 2.8281 9.4107 -8.1578 0.0009 -0.0857 0.9963
 2.9632 -7.8737 -9.0058 0.0089 -0.9803 0.1971
 -2.8791 -9.1575 8.3159 -0.0012 0.1085 -0.9941
 -2.8725 8.3791 8.7493 -0.0089 0.9878 -0.1555
 8.2767 -0.1325 0.4129 -1.0000 0.0000 0.0000
 -8.2767 0.1325 -0.4129 1.0000 0.0000 0.0000

_exptl_transmission_factor_max     ?
_exptl_transmission_factor_min     ?
_diffrn_reflns_av_R_equivalents    0.0148
_diffrn_reflns_av_unetI/netI       0.0230
_diffrn_reflns_Laue_measured_fraction_full  0.361
_diffrn_reflns_Laue_measured_fraction_max  0.318
_diffrn_reflns_limit_h_max         4
_diffrn_reflns_limit_h_min         -4
_diffrn_reflns_limit_k_max         13
_diffrn_reflns_limit_k_min         -5
_diffrn_reflns_limit_l_max         9
_diffrn_reflns_limit_l_min         -9
_diffrn_reflns_number              1035
_diffrn_reflns_point_group_measured_fraction_full  0.302
_diffrn_reflns_point_group_measured_fraction_max  0.262
_diffrn_reflns_theta_full          25.242
_diffrn_reflns_theta_max           27.481
_diffrn_reflns_theta_min           1.986
_diffrn_ambient_temperature        293(2)
_diffrn_detector                   'CCD plate'
_diffrn_detector_area_resol_mean   16.2536
_diffrn_detector_type              EosS2
_diffrn_measured_fraction_theta_full  0.361
_diffrn_measured_fraction_theta_max  0.318
_diffrn_measurement_details
;
List of Runs (angles in degrees, time in seconds):

  # Type    Start    End  Width  t~exp~   \w     \q     \k     \f   Frames
--------------------------------------------------------------------------
  1  \w      6.00  58.00   0.50   37.50    --   25.79 -67.00-157.00  104
  2  \w     78.00 107.00   0.50   37.50    --   25.79 178.00 -90.00   58
  3  \w    -35.00  30.00   0.50   37.50    --  -26.65 -13.00-176.00  130
  4  \w    -94.00 -69.00   0.50   37.50    --  -26.65 178.00  90.00   50
  5  \w    -65.00  -6.00   0.50   37.50    --  -26.65  81.00 151.00  118
;
_diffrn_measurement_device         'four-circle diffractometer'
_diffrn_measurement_device_type    'SuperNova, Dualflex, EosS2'
_diffrn_measurement_method         '\w scans'
_diffrn_orient_matrix_type
 'CrysAlisPro convention (1999,Acta A55,543-557)'
_diffrn_orient_matrix_UB_11        -0.1187859000
_diffrn_orient_matrix_UB_12        0.0006048000
_diffrn_orient_matrix_UB_13        -0.0405988000
_diffrn_orient_matrix_UB_21        -0.0024964000
_diffrn_orient_matrix_UB_22        0.0485196000
_diffrn_orient_matrix_UB_23        0.0656142000
_diffrn_orient_matrix_UB_31        0.0039721000
_diffrn_orient_matrix_UB_32        0.0493968000
_diffrn_orient_matrix_UB_33        -0.0637702000
_diffrn_radiation_monochromator    mirror
_diffrn_radiation_probe            x-ray
_diffrn_radiation_type             'Mo K\a'
_diffrn_radiation_wavelength       0.71073
_diffrn_source                     'micro-focus sealed X-ray tube'
_diffrn_source_type                'SuperNova (Mo) X-ray Source'
_reflns_Friedel_coverage           0.636
_reflns_Friedel_fraction_full      0.243
_reflns_Friedel_fraction_max       0.205
_reflns_number_gt                  589
_reflns_number_total               594
_reflns_special_details
;
 Reflections were merged by SHELXL according to the crystal
 class for the calculation of statistics and refinement.

 _reflns_Friedel_fraction is defined as the number of unique
 Friedel pairs measured divided by the number that would be
 possible theoretically, ignoring centric projections and
 systematic absences.
;
_reflns_threshold_expression       'I > 2\s(I)'
_computing_cell_refinement         'CrysAlisPro 1.171.41.120a (Rigaku OD, 2021)'
_computing_data_collection         'CrysAlisPro 1.171.41.120a (Rigaku OD, 2021)'
_computing_data_reduction          'CrysAlisPro 1.171.41.120a (Rigaku OD, 2021)'
_computing_molecular_graphics      'Olex2 1.5 (Dolomanov et al., 2009)'
_computing_publication_material    'Olex2 1.5 (Dolomanov et al., 2009)'
_computing_structure_refinement    'SHELXL 2018/3 (Sheldrick, 2015)'
_computing_structure_solution      'SHELXT  (Sheldrick, 2015)'
_refine_diff_density_max           0.758
_refine_diff_density_min           -0.516
_refine_diff_density_rms           0.137
_refine_ls_abs_structure_details
;
 Classical Flack method preferred over Parsons because s.u. lower.
;
_refine_ls_abs_structure_Flack     0.11(8)
_refine_ls_extinction_coef         .
_refine_ls_extinction_method       none
_refine_ls_goodness_of_fit_ref     1.059
_refine_ls_hydrogen_treatment      undef
_refine_ls_matrix_type             full
_refine_ls_number_parameters       93
_refine_ls_number_reflns           594
_refine_ls_number_restraints       2
_refine_ls_R_factor_all            0.0300
_refine_ls_R_factor_gt             0.0298
_refine_ls_restrained_S_all        1.057
_refine_ls_shift/su_max            0.000
_refine_ls_shift/su_mean           0.000
_refine_ls_structure_factor_coef   Fsqd
_refine_ls_weighting_details
 'w=1/[\s^2^(Fo^2^)+(0.0670P)^2^+0.0649P] where P=(Fo^2^+2Fc^2^)/3'
_refine_ls_weighting_scheme        calc
_refine_ls_wR_factor_gt            0.0792
_refine_ls_wR_factor_ref           0.0793
_refine_special_details            ?
_olex2_refinement_description
;
;
_atom_sites_solution_hydrogens     .
_atom_sites_solution_primary       dual
_atom_sites_solution_secondary     ?
loop_
  _atom_site_label
  _atom_site_type_symbol
  _atom_site_fract_x
  _atom_site_fract_y
  _atom_site_fract_z
  _atom_site_U_iso_or_equiv
  _atom_site_adp_type
  _atom_site_occupancy
  _atom_site_site_symmetry_order
  _atom_site_calc_flag
  _atom_site_refinement_flags_posn
  _atom_site_refinement_flags_adp
  _atom_site_refinement_flags_occupancy
  _atom_site_disorder_assembly
  _atom_site_disorder_group
 O1 O 0.688(8) -0.1499(14) 0.960(3) 0.019(4) Uiso 1 1 d . . . . .
 O2 O 0.614(7) -0.3560(13) 0.872(3) 0.014(4) Uiso 1 1 d . . . . .
 O13 O 0.844(9) -0.2434(11) 0.778(4) 0.011(4) Uiso 1 1 d . . . . .
 C1 C 0.701(13) -0.2502(16) 0.866(6) 0.009(6) Uiso 1 1 d . . . . .
 O7 O 0.851(7) -0.1496(13) 0.416(3) 0.012(3) Uiso 1 1 d . . . . .
 O8 O 0.796(7) -0.3539(13) 0.340(3) 0.012(4) Uiso 1 1 d . . . . .
 O14 O 0.535(13) -0.2516(12) 0.408(6) 0.016(5) Uiso 1 1 d . . . . .
 C4 C 0.719(14) -0.2506(16) 0.388(6) 0.006(6) Uiso 1 1 d . . . . .
 O3 O 0.089(7) -0.3921(12) 0.133(3) 0.009(3) Uiso 1 1 d . . . . .
 O4 O 0.387(10) -0.500000 0.111(5) 0.013(5) Uiso 1 2 d S . P . .
 C2 C 0.196(16) -0.500000 0.126(7) 0.007(7) Uiso 1 2 d S . P . .
 O5 O 0.298(11) -0.500000 0.501(5) 0.015(5) Uiso 1 2 d S . P . .
 O6 O 0.149(6) -0.3931(12) 0.680(3) 0.012(3) Uiso 1 1 d . . . . .
 C3 C 0.201(14) -0.500000 0.626(6) 0.010(6) Uiso 1 2 d S . P . .
 O9 O 0.123(10) 0.000000 0.794(4) 0.007(5) Uiso 1 2 d S . P . .
 O10 O 0.300(8) -0.1072(13) 0.635(3) 0.014(4) Uiso 1 1 d . . . . .
 C5 C 0.214(16) 0.000000 0.681(6) 0.013(9) Uiso 1 2 d S . P . .
 O11 O 0.436(12) 0.000000 0.186(5) 0.014(6) Uiso 1 2 d S . P . .
 O12 O 0.146(7) -0.1072(14) 0.205(3) 0.013(4) Uiso 1 1 d . . . . .
 C6 C 0.256(16) 0.000000 0.206(7) 0.005(8) Uiso 1 2 d S . P . .
 Ba1 Ba 0.2909(5) -0.23467(10) 0.9655(2) 0.0077(4) Uiso 1 1 d . . . . .
 Ba2 Ba 0.7328(7) -0.500000 0.6237(3) 0.0084(5) Uiso 1 2 d S . P . .
 Ba3 Ba 0.6894(7) 0.000000 0.6309(3) 0.0082(4) Uiso 1 2 d S . P . .
 Ca1 Ca 0.810(3) 0.000000 0.1843(13) 0.0075(13) Uiso 1 2 d S . P . .
 Ca2 Ca 0.739(3) -0.500000 0.1122(13) 0.0073(13) Uiso 1 2 d S . P . .
 Ca3 Ca 0.178(2) -0.2721(4) 0.4201(10) 0.0079(9) Uiso 1 1 d . . . . .

_geom_special_details
;
 All esds (except the esd in the dihedral angle between two l.s. planes)
 are estimated using the full covariance matrix.  The cell esds are taken
 into account individually in the estimation of esds in distances, angles
 and torsion angles; correlations between esds in cell parameters are only
 used when they are defined by crystal symmetry.  An approximate (isotropic)
 treatment of cell esds is used for estimating esds involving l.s. planes.
;
loop_
  _geom_bond_atom_site_label_1
  _geom_bond_atom_site_label_2
  _geom_bond_distance
  _geom_bond_site_symmetry_2
  _geom_bond_publ_flag
 O1 C1 1.27(2) . ?
 O1 Ba1 2.71(4) . ?
 O1 Ba3 2.948(14) . ?
 O1 Ca1 2.22(2) 1_556 ?
 O2 C1 1.23(4) . ?
 O2 Ba1 2.73(3) . ?
 O2 Ba2 2.729(15) . ?
 O2 Ca2 2.25(2) 1_556 ?
 O13 C1 1.33(6) . ?
 O13 Ba1 2.69(6) 1_655 ?
 O13 Ba2 2.864(17) . ?
 O13 Ba3 2.77(2) . ?
 C1 Ba1 3.00(6) . ?
 C1 Ba2 3.213(19) . ?
 C1 Ba3 3.12(2) . ?
 C1 Ca2 3.13(2) 1_556 ?
 O7 C4 1.30(6) . ?
 O7 Ba3 2.715(19) . ?
 O7 Ca1 2.284(15) . ?
 O7 Ca3 2.44(4) 1_655 ?
 O8 C4 1.28(4) . ?
 O8 Ba2 2.786(14) . ?
 O8 Ca2 2.218(14) . ?
 O8 Ca3 2.44(4) 1_655 ?
 O14 C4 1.24(11) . ?
 O14 Ba1 3.15(4) 1_554 ?
 O14 Ba2 3.04(4) . ?
 O14 Ba3 3.05(3) . ?
 O14 Ca3 2.34(7) . ?
 C4 Ba1 3.37(7) 1_554 ?
 C4 Ba2 3.11(2) . ?
 C4 Ba3 3.215(19) . ?
 C4 Ca1 3.17(2) . ?
 C4 Ca3 2.87(8) 1_655 ?
 O3 C2 1.31(5) . ?
 O3 Ba1 2.67(2) 1_554 ?
 O3 Ca2 2.46(4) 1_455 ?
 O3 Ca3 2.393(15) . ?
 O4 C2 1.27(10) . ?
 O4 Ba1 2.917(15) 1_554 ?
 O4 Ba1 2.917(15) 2_544 ?
 O4 Ca2 2.25(6) . ?
 C2 Ba1 3.14(2) 2_544 ?
 C2 Ba1 3.14(2) 1_554 ?
 C2 Ca2 2.90(9) 1_455 ?
 O5 C3 1.31(5) . ?
 O5 Ba2 2.59(6) . ?
 O5 Ca3 2.47(2) . ?
 O5 Ca3 2.47(2) 2_545 ?
 O6 C3 1.26(3) . ?
 O6 Ba1 2.595(18) . ?
 O6 Ba2 2.77(4) 1_455 ?
 O6 Ca3 2.408(13) . ?
 C3 Ba2 3.00(8) 1_455 ?
 C3 Ba2 3.42(8) . ?
 C3 Ca3 2.788(16) 2_545 ?
 C3 Ca3 2.788(16) . ?
 O9 C5 1.21(6) . ?
 O9 Ba1 2.76(2) 2 ?
 O9 Ba1 2.76(2) . ?
 O9 Ba3 2.59(6) 1_455 ?
 O10 C5 1.33(5) . ?
 O10 Ba1 2.863(13) . ?
 O10 Ba3 2.74(4) . ?
 O10 Ca3 2.28(2) . ?
 C5 Ba1 3.16(2) . ?
 C5 Ba1 3.16(2) 2 ?
 C5 Ba3 3.21(9) . ?
 C5 Ba3 3.25(9) 1_455 ?
 O11 C6 1.21(11) . ?
 O11 Ba1 2.89(3) 1_554 ?
 O11 Ba1 2.89(3) 2_554 ?
 O11 Ba3 3.17(4) . ?
 O11 Ca1 2.41(7) . ?
 O12 C6 1.31(6) . ?
 O12 Ba1 2.679(19) 1_554 ?
 O12 Ca1 2.37(4) 1_455 ?
 O12 Ca3 2.314(15) . ?
 C6 Ba1 3.083(18) 2_554 ?
 C6 Ba1 3.083(18) 1_554 ?
 C6 Ba3 3.40(8) . ?
 C6 Ca1 2.81(10) 1_455 ?
 Ca1 Ca3 3.666(13) 1_655 ?
 Ca1 Ca3 3.666(13) 2_655 ?
 Ca2 Ca3 3.740(18) 1_655 ?

loop_
  _geom_angle_atom_site_label_1
  _geom_angle_atom_site_label_2
  _geom_angle_atom_site_label_3
  _geom_angle
  _geom_angle_site_symmetry_1
  _geom_angle_site_symmetry_3
  _geom_angle_publ_flag
 C1 O1 Ba1 90(3) . . ?
 C1 O1 Ba3 85.5(13) . . ?
 C1 O1 Ca1 157(4) . 1_556 ?
 Ba1 O1 Ba3 118.8(14) . . ?
 Ca1 O1 Ba1 105.8(10) 1_556 . ?
 Ca1 O1 Ba3 100.7(6) 1_556 . ?
 C1 O2 Ba1 90(3) . . ?
 C1 O2 Ba2 102(2) . . ?
 C1 O2 Ca2 126(4) . 1_556 ?
 Ba2 O2 Ba1 149.8(15) . . ?
 Ca2 O2 Ba1 99.3(7) 1_556 . ?
 Ca2 O2 Ba2 96.0(7) 1_556 . ?
 C1 O13 Ba1 122(4) . 1_655 ?
 C1 O13 Ba2 92.7(19) . . ?
 C1 O13 Ba3 92(2) . . ?
 Ba1 O13 Ba2 107.6(12) 1_655 . ?
 Ba1 O13 Ba3 109.7(11) 1_655 . ?
 Ba3 O13 Ba2 131.7(16) . . ?
 O1 C1 O13 116(4) . . ?
 O1 C1 Ba1 65(3) . . ?
 O1 C1 Ba2 179.0(17) . . ?
 O1 C1 Ba3 70.5(11) . . ?
 O1 C1 Ca2 109.3(16) . 1_556 ?
 O2 C1 O1 125(4) . . ?
 O2 C1 O13 118(2) . . ?
 O2 C1 Ba1 65(3) . . ?
 O2 C1 Ba2 56.3(13) . . ?
 O2 C1 Ba3 147(4) . . ?
 O2 C1 Ca2 36(2) . 1_556 ?
 O13 C1 Ba1 164(4) . . ?
 O13 C1 Ba2 62.9(11) . . ?
 O13 C1 Ba3 62.5(14) . . ?
 O13 C1 Ca2 116(3) . 1_556 ?
 Ba1 C1 Ba2 116.0(18) . . ?
 Ba1 C1 Ba3 105.5(17) . . ?
 Ba1 C1 Ca2 76.8(10) . 1_556 ?
 Ba3 C1 Ba2 108.5(8) . . ?
 Ba3 C1 Ca2 177(3) . 1_556 ?
 Ca2 C1 Ba2 71.7(4) 1_556 . ?
 C4 O7 Ba3 100(2) . . ?
 C4 O7 Ca1 122(3) . . ?
 C4 O7 Ca3 96(3) . 1_655 ?
 Ca1 O7 Ba3 97.4(7) . . ?
 Ca1 O7 Ca3 101.9(10) . 1_655 ?
 Ca3 O7 Ba3 143.6(13) 1_655 . ?
 C4 O8 Ba2 92.1(14) . . ?
 C4 O8 Ca2 145(4) . . ?
 C4 O8 Ca3 96(4) . 1_655 ?
 Ca2 O8 Ba2 102.5(6) . . ?
 Ca2 O8 Ca3 106.6(12) . 1_655 ?
 Ca3 O8 Ba2 114.3(11) 1_655 . ?
 C4 O14 Ba1 89(3) . 1_554 ?
 C4 O14 Ba2 81(3) . . ?
 C4 O14 Ba3 86(3) . . ?
 C4 O14 Ca3 174(3) . . ?
 Ba2 O14 Ba1 124.5(6) . 1_554 ?
 Ba2 O14 Ba3 115.0(18) . . ?
 Ba3 O14 Ba1 118.7(7) . 1_554 ?
 Ca3 O14 Ba1 87(2) . 1_554 ?
 Ca3 O14 Ba2 96.9(8) . . ?
 Ca3 O14 Ba3 100.0(10) . . ?
 O7 C4 Ba1 112(2) . 1_554 ?
 O7 C4 Ba2 133(4) . . ?
 O7 C4 Ba3 56.2(13) . . ?
 O7 C4 Ca1 37.9(15) . . ?
 O7 C4 Ca3 58(3) . 1_655 ?
 O8 C4 O7 114(6) . . ?
 O8 C4 Ba1 92(3) . 1_554 ?
 O8 C4 Ba2 63.6(11) . . ?
 O8 C4 Ba3 160(5) . . ?
 O8 C4 Ca1 112(2) . . ?
 O8 C4 Ca3 58(3) . 1_655 ?
 O14 C4 O7 125(3) . . ?
 O14 C4 O8 121(4) . . ?
 O14 C4 Ba1 69(4) . 1_554 ?
 O14 C4 Ba2 75.4(16) . . ?
 O14 C4 Ba3 71.0(14) . . ?
 O14 C4 Ca1 115(3) . . ?
 O14 C4 Ca3 168(4) . 1_655 ?
 Ba2 C4 Ba1 115.5(18) . 1_554 ?
 Ba2 C4 Ba3 108.6(8) . . ?
 Ba2 C4 Ca1 169(3) . . ?
 Ba3 C4 Ba1 108.1(17) . 1_554 ?
 Ca1 C4 Ba1 74.0(10) . 1_554 ?
 Ca1 C4 Ba3 72.3(4) . . ?
 Ca3 C4 Ba1 121.9(8) 1_655 1_554 ?
 Ca3 C4 Ba2 94.6(17) 1_655 . ?
 Ca3 C4 Ba3 106.9(19) 1_655 . ?
 Ca3 C4 Ca1 74.5(14) 1_655 . ?
 C2 O3 Ba1 98(3) . 1_554 ?
 C2 O3 Ca2 96(3) . 1_455 ?
 C2 O3 Ca3 121(3) . . ?
 Ca2 O3 Ba1 146.7(13) 1_455 1_554 ?
 Ca3 O3 Ba1 97.8(9) . 1_554 ?
 Ca3 O3 Ca2 100.9(8) . 1_455 ?
 C2 O4 Ba1 87.7(19) . 1_554 ?
 C2 O4 Ba1 87.7(19) . 2_544 ?
 C2 O4 Ca2 175(4) . . ?
 Ba1 O4 Ba1 137.8(15) 2_544 1_554 ?
 Ca2 O4 Ba1 94.1(9) . 1_554 ?
 Ca2 O4 Ba1 94.1(9) . 2_544 ?
 O3 C2 O3 115(7) 2_545 . ?
 O3 C2 Ba1 57.5(14) . 1_554 ?
 O3 C2 Ba1 158(5) 2_545 1_554 ?
 O3 C2 Ba1 57.5(14) 2_545 2_544 ?
 O3 C2 Ba1 158(5) . 2_544 ?
 O3 C2 Ca2 58(3) . 1_455 ?
 O3 C2 Ca2 58(3) 2_545 1_455 ?
 O4 C2 O3 123(3) . 2_545 ?
 O4 C2 O3 123(3) . . ?
 O4 C2 Ba1 68.3(10) . 1_554 ?
 O4 C2 Ba1 68.3(10) . 2_544 ?
 O4 C2 Ca2 173(4) . 1_455 ?
 Ba1 C2 Ba1 120.4(13) 2_544 1_554 ?
 Ca2 C2 Ba1 109.0(19) 1_455 2_544 ?
 Ca2 C2 Ba1 109.0(19) 1_455 1_554 ?
 C3 O5 Ba2 118(4) . . ?
 C3 O5 Ca3 89.7(19) . 2_545 ?
 C3 O5 Ca3 89.7(19) . . ?
 Ca3 O5 Ba2 106.5(15) . . ?
 Ca3 O5 Ba2 106.5(15) 2_545 . ?
 Ca3 O5 Ca3 143(3) 2_545 . ?
 C3 O6 Ba1 140(4) . . ?
 C3 O6 Ba2 88(4) . 1_455 ?
 C3 O6 Ca3 93.6(12) . . ?
 Ba1 O6 Ba2 113.3(8) . 1_455 ?
 Ca3 O6 Ba1 105.0(7) . . ?
 Ca3 O6 Ba2 116.2(13) . 1_455 ?
 O5 C3 Ba2 138(5) . 1_455 ?
 O5 C3 Ba2 42(4) . . ?
 O5 C3 Ca3 62.2(11) . 2_545 ?
 O5 C3 Ca3 62.2(11) . . ?
 O6 C3 O5 119.6(16) 2_545 . ?
 O6 C3 O5 119.6(16) . . ?
 O6 C3 O6 121(4) 2_545 . ?
 O6 C3 Ba2 67(4) 2_545 1_455 ?
 O6 C3 Ba2 67(4) . 1_455 ?
 O6 C3 Ba2 113(4) 2_545 . ?
 O6 C3 Ba2 113(4) . . ?
 O6 C3 Ca3 59.5(9) 2_545 2_545 ?
 O6 C3 Ca3 162(5) . 2_545 ?
 O6 C3 Ca3 59.5(9) . . ?
 O6 C3 Ca3 162(5) 2_545 . ?
 Ba2 C3 Ba2 179.5(15) 1_455 . ?
 Ca3 C3 Ba2 99(2) 2_545 1_455 ?
 Ca3 C3 Ba2 80.9(13) 2_545 . ?
 Ca3 C3 Ba2 99(2) . 1_455 ?
 Ca3 C3 Ba2 80.9(13) . . ?
 Ca3 C3 Ca3 113.9(10) . 2_545 ?
 C5 O9 Ba1 98(3) . 2 ?
 C5 O9 Ba1 98(3) . . ?
 C5 O9 Ba3 112(5) . 1_455 ?
 Ba1 O9 Ba1 121.5(17) . 2 ?
 Ba3 O9 Ba1 112.8(12) 1_455 2 ?
 Ba3 O9 Ba1 112.8(12) 1_455 . ?
 C5 O10 Ba1 90.0(13) . . ?
 C5 O10 Ba3 98(4) . . ?
 C5 O10 Ca3 137(5) . . ?
 Ba3 O10 Ba1 120.7(14) . . ?
 Ca3 O10 Ba1 100.5(6) . . ?
 Ca3 O10 Ba3 111.1(10) . . ?
 O9 C5 O10 122.9(16) . 2 ?
 O9 C5 O10 122.9(16) . . ?
 O9 C5 Ba1 60.0(17) . 2 ?
 O9 C5 Ba1 60.0(17) . . ?
 O9 C5 Ba3 48(4) . 1_455 ?
 O9 C5 Ba3 145(6) . . ?
 O10 C5 O10 111(6) 2 . ?
 O10 C5 Ba1 147(6) . 2 ?
 O10 C5 Ba1 65.1(11) . . ?
 O10 C5 Ba1 147(6) 2 . ?
 O10 C5 Ba1 65.1(11) 2 2 ?
 O10 C5 Ba3 58(4) . . ?
 O10 C5 Ba3 58(4) 2 . ?
 O10 C5 Ba3 119(4) . 1_455 ?
 O10 C5 Ba3 119(4) 2 1_455 ?
 Ba1 C5 Ba1 99.3(10) . 2 ?
 Ba1 C5 Ba3 88.2(15) . 1_455 ?
 Ba1 C5 Ba3 100(2) 2 . ?
 Ba1 C5 Ba3 88.2(15) 2 1_455 ?
 Ba1 C5 Ba3 100(2) . . ?
 Ba3 C5 Ba3 167.4(16) . 1_455 ?
 C6 O11 Ba1 88(3) . 1_554 ?
 C6 O11 Ba1 88(3) . 2_554 ?
 C6 O11 Ba3 90(3) . . ?
 C6 O11 Ca1 174(4) . . ?
 Ba1 O11 Ba1 113.0(15) 1_554 2_554 ?
 Ba1 O11 Ba3 123.4(7) 1_554 . ?
 Ba1 O11 Ba3 123.4(7) 2_554 . ?
 Ca1 O11 Ba1 95.8(9) . 1_554 ?
 Ca1 O11 Ba1 95.8(9) . 2_554 ?
 Ca1 O11 Ba3 83.8(18) . . ?
 C6 O12 Ba1 95(2) . 1_554 ?
 C6 O12 Ca1 95(4) . 1_455 ?
 C6 O12 Ca3 135(4) . . ?
 Ca1 O12 Ba1 136.0(13) 1_455 1_554 ?
 Ca3 O12 Ba1 99.6(7) . 1_554 ?
 Ca3 O12 Ca1 102.9(11) . 1_455 ?
 O11 C6 O12 122(3) . 2 ?
 O11 C6 O12 122(3) . . ?
 O11 C6 Ba1 69.3(14) . 2_554 ?
 O11 C6 Ba1 69.3(14) . 1_554 ?
 O11 C6 Ba3 69(5) . . ?
 O11 C6 Ca1 170(5) . 1_455 ?
 O12 C6 O12 115(8) . 2 ?
 O12 C6 Ba1 59.9(12) 2 2_554 ?
 O12 C6 Ba1 144(5) 2 1_554 ?
 O12 C6 Ba1 59.9(12) . 1_554 ?
 O12 C6 Ba1 144(5) . 2_554 ?
 O12 C6 Ba3 105(3) 2 . ?
 O12 C6 Ba3 105(3) . . ?
 O12 C6 Ca1 57(4) 2 1_455 ?
 O12 C6 Ca1 57(4) . 1_455 ?
 Ba1 C6 Ba1 102.6(9) 1_554 2_554 ?
 Ba1 C6 Ba3 111(2) 1_554 . ?
 Ba1 C6 Ba3 111(2) 2_554 . ?
 Ca1 C6 Ba1 105(2) 1_455 2_554 ?
 Ca1 C6 Ba1 105(2) 1_455 1_554 ?
 Ca1 C6 Ba3 120.6(10) 1_455 . ?
 O1 Ba1 O2 48.0(7) . . ?
 O1 Ba1 C1 25.1(7) . . ?
 O1 Ba1 O4 103.7(13) . 1_556 ?
 O1 Ba1 O9 85.2(12) . . ?
 O1 Ba1 O10 60.8(10) . . ?
 O1 Ba1 O11 69.0(12) . 1_556 ?
 O1 Ba1 C6 92.0(16) . 1_556 ?
 O2 Ba1 C1 24.2(6) . . ?
 O2 Ba1 O4 66.4(9) . 1_556 ?
 O2 Ba1 O9 118.3(8) . . ?
 O2 Ba1 O10 73.2(8) . . ?
 O2 Ba1 O11 115.0(13) . 1_556 ?
 O2 Ba1 C6 137.8(19) . 1_556 ?
 O13 Ba1 O1 145.7(7) 1_455 . ?
 O13 Ba1 O2 127.6(8) 1_455 . ?
 O13 Ba1 C1 136.5(11) 1_455 . ?
 O13 Ba1 O4 101.8(12) 1_455 1_556 ?
 O13 Ba1 O9 68.1(11) 1_455 . ?
 O13 Ba1 O10 85.0(10) 1_455 . ?
 O13 Ba1 O11 112.7(13) 1_455 1_556 ?
 O13 Ba1 C6 92.5(18) 1_455 1_556 ?
 C1 Ba1 C6 117.1(19) . 1_556 ?
 O3 Ba1 O1 145.8(10) 1_556 . ?
 O3 Ba1 O2 113.5(6) 1_556 . ?
 O3 Ba1 O13 67.9(9) 1_556 1_455 ?
 O3 Ba1 C1 135.6(9) 1_556 . ?
 O3 Ba1 O4 47.6(11) 1_556 1_556 ?
 O3 Ba1 O9 125.5(11) 1_556 . ?
 O3 Ba1 O10 150.4(12) 1_556 . ?
 O3 Ba1 O11 109.4(6) 1_556 1_556 ?
 O3 Ba1 O12 67.5(5) 1_556 1_556 ?
 O3 Ba1 C6 91.9(9) 1_556 1_556 ?
 O4 Ba1 C1 88.0(11) 1_556 . ?
 O4 Ba1 C6 123.7(8) 1_556 1_556 ?
 O6 Ba1 O1 103.0(8) . . ?
 O6 Ba1 O2 63.8(9) . . ?
 O6 Ba1 O13 64.0(9) . 1_455 ?
 O6 Ba1 C1 79.7(11) . . ?
 O6 Ba1 O3 86.6(6) . 1_556 ?
 O6 Ba1 O4 72.1(7) . 1_556 ?
 O6 Ba1 O9 101.3(8) . . ?
 O6 Ba1 O10 70.2(5) . . ?
 O6 Ba1 O11 161.5(5) . 1_556 ?
 O6 Ba1 O12 140.9(12) . 1_556 ?
 O6 Ba1 C6 155.2(19) . 1_556 ?
 O9 Ba1 C1 98.6(11) . . ?
 O9 Ba1 O4 169.8(16) . 1_556 ?
 O9 Ba1 O10 46.9(7) . . ?
 O9 Ba1 O11 62.2(11) . 1_556 ?
 O9 Ba1 C6 59.9(9) . 1_556 ?
 O10 Ba1 C1 59.6(13) . . ?
 O10 Ba1 O4 133.7(6) . 1_556 ?
 O10 Ba1 O11 91.6(6) . 1_556 ?
 O10 Ba1 C6 101.4(5) . 1_556 ?
 O11 Ba1 C1 94.0(13) 1_556 . ?
 O11 Ba1 O4 125.4(11) 1_556 1_556 ?
 O11 Ba1 C6 23(2) 1_556 1_556 ?
 O12 Ba1 O1 115.0(8) 1_556 . ?
 O12 Ba1 O2 152.9(11) 1_556 . ?
 O12 Ba1 O13 78.9(9) 1_556 1_455 ?
 O12 Ba1 C1 139.3(12) 1_556 . ?
 O12 Ba1 O4 105.9(6) 1_556 1_556 ?
 O12 Ba1 O9 74.0(6) 1_556 . ?
 O12 Ba1 O10 120.3(5) 1_556 . ?
 O12 Ba1 O11 46.6(10) 1_556 1_556 ?
 O12 Ba1 C6 25.0(13) 1_556 1_556 ?
 O2 Ba2 O2 65.6(7) . 2_545 ?
 O2 Ba2 O13 46.1(9) . . ?
 O2 Ba2 O13 107.6(5) . 2_545 ?
 O2 Ba2 O13 107.6(5) 2_545 . ?
 O2 Ba2 O13 46.1(9) 2_545 2_545 ?
 O2 Ba2 O8 172.6(12) . 2_545 ?
 O2 Ba2 O8 114.2(4) 2_545 2_545 ?
 O2 Ba2 O8 172.6(12) 2_545 . ?
 O2 Ba2 O8 114.2(4) . . ?
 O2 Ba2 O14 131.5(12) 2_545 . ?
 O2 Ba2 O14 131.5(12) . 2_545 ?
 O2 Ba2 O14 75.9(6) 2_545 2_545 ?
 O2 Ba2 O14 75.9(6) . . ?
 O2 Ba2 O6 127.5(10) 2_545 1_655 ?
 O2 Ba2 O6 100.3(8) . 1_655 ?
 O2 Ba2 O6 100.3(8) 2_545 2_645 ?
 O2 Ba2 O6 127.5(10) . 2_645 ?
 O2 Ba2 C3 122.4(10) . 1_655 ?
 O2 Ba2 C3 122.4(10) 2_545 1_655 ?
 O13 Ba2 O13 133.5(15) 2_545 . ?
 O13 Ba2 O14 169.2(17) 2_545 . ?
 O13 Ba2 O14 56.2(12) . . ?
 O13 Ba2 O14 56.2(12) 2_545 2_545 ?
 O13 Ba2 O14 169.2(17) . 2_545 ?
 O13 Ba2 C3 84.4(11) 2_545 1_655 ?
 O13 Ba2 C3 84.4(11) . 1_655 ?
 O8 Ba2 O13 75.0(5) . . ?
 O8 Ba2 O13 75.0(5) 2_545 2_545 ?
 O8 Ba2 O13 136.8(7) 2_545 . ?
 O8 Ba2 O13 136.8(7) . 2_545 ?
 O8 Ba2 O8 65.0(5) 2_545 . ?
 O8 Ba2 O14 100.4(5) . 2_545 ?
 O8 Ba2 O14 43.9(10) 2_545 2_545 ?
 O8 Ba2 O14 43.9(10) . . ?
 O8 Ba2 O14 100.4(5) 2_545 . ?
 O8 Ba2 C3 64.5(10) . 1_655 ?
 O8 Ba2 C3 64.5(10) 2_545 1_655 ?
 O14 Ba2 O14 113.7(19) 2_545 . ?
 O5 Ba2 O2 73.1(9) . . ?
 O5 Ba2 O2 73.1(9) . 2_545 ?
 O5 Ba2 O13 102.6(11) . . ?
 O5 Ba2 O13 102.6(11) . 2_545 ?
 O5 Ba2 O8 99.6(9) . 2_545 ?
 O5 Ba2 O8 99.6(9) . . ?
 O5 Ba2 O14 68.2(13) . 2_545 ?
 O5 Ba2 O14 68.2(13) . . ?
 O5 Ba2 O6 154.5(5) . 2_645 ?
 O5 Ba2 O6 154.5(5) . 1_655 ?
 O5 Ba2 C3 160.7(9) . 1_655 ?
 O6 Ba2 O13 59.6(11) 1_655 . ?
 O6 Ba2 O13 102.8(12) 2_645 . ?
 O6 Ba2 O13 102.8(12) 1_655 2_545 ?
 O6 Ba2 O13 59.6(11) 2_645 2_545 ?
 O6 Ba2 O8 59.9(9) 2_645 2_545 ?
 O6 Ba2 O8 59.9(9) 1_655 . ?
 O6 Ba2 O8 85.6(7) 1_655 2_545 ?
 O6 Ba2 O8 85.6(7) 2_645 . ?
 O6 Ba2 O14 126.8(12) 1_655 2_545 ?
 O6 Ba2 O14 126.8(12) 2_645 . ?
 O6 Ba2 O14 86.3(14) 2_645 2_545 ?
 O6 Ba2 O14 86.3(14) 1_655 . ?
 O6 Ba2 O6 46.7(8) 1_655 2_645 ?
 O6 Ba2 C3 24.9(4) 2_645 1_655 ?
 O6 Ba2 C3 24.9(4) 1_655 1_655 ?
 C3 Ba2 O14 102.6(13) 1_655 2_545 ?
 C3 Ba2 O14 102.6(13) 1_655 . ?
 O1 Ba3 O1 62.9(5) 2 . ?
 O1 Ba3 C1 24.0(5) . . ?
 O1 Ba3 C1 86.8(5) 2 . ?
 O1 Ba3 O14 86.1(5) 2 2 ?
 O1 Ba3 O14 144.6(8) 2 . ?
 O1 Ba3 O14 86.1(5) . . ?
 O1 Ba3 O14 144.6(8) . 2 ?
 O13 Ba3 O1 45.3(7) 2 2 ?
 O13 Ba3 O1 103.8(5) 2 . ?
 O13 Ba3 O1 103.8(5) . 2 ?
 O13 Ba3 O1 45.3(7) . . ?
 O13 Ba3 O13 129.0(18) . 2 ?
 O13 Ba3 C1 125.5(9) 2 . ?
 O13 Ba3 C1 25.2(13) . . ?
 O13 Ba3 O14 57.0(12) 2 2 ?
 O13 Ba3 O14 169.8(6) 2 . ?
 O13 Ba3 O14 57.0(12) . . ?
 O13 Ba3 O14 169.8(6) . 2 ?
 O7 Ba3 O1 158.6(12) . 2 ?
 O7 Ba3 O1 110.0(5) 2 2 ?
 O7 Ba3 O1 158.6(12) 2 . ?
 O7 Ba3 O1 110.0(5) . . ?
 O7 Ba3 O13 64.9(5) 2 2 ?
 O7 Ba3 O13 64.9(5) . . ?
 O7 Ba3 O13 126.6(9) . 2 ?
 O7 Ba3 O13 126.6(9) 2 . ?
 O7 Ba3 C1 87.1(7) . . ?
 O7 Ba3 C1 151.7(14) 2 . ?
 O7 Ba3 O7 68.8(7) . 2 ?
 O7 Ba3 O14 105.0(6) . 2 ?
 O7 Ba3 O14 105.0(6) 2 . ?
 O7 Ba3 O14 45.7(13) 2 2 ?
 O7 Ba3 O14 45.7(13) . . ?
 O7 Ba3 O10 142.0(10) 2 . ?
 O7 Ba3 O10 142.0(10) . 2 ?
 O7 Ba3 O10 109.5(8) . . ?
 O7 Ba3 O10 109.5(8) 2 2 ?
 O14 Ba3 C1 162.2(19) 2 . ?
 O14 Ba3 C1 63.8(8) . . ?
 O14 Ba3 O14 115.8(17) . 2 ?
 O9 Ba3 O1 86.1(9) 1_655 . ?
 O9 Ba3 O1 86.1(9) 1_655 2 ?
 O9 Ba3 O13 69.2(11) 1_655 . ?
 O9 Ba3 O13 69.2(11) 1_655 2 ?
 O9 Ba3 C1 86.1(15) 1_655 . ?
 O9 Ba3 O7 73.0(9) 1_655 2 ?
 O9 Ba3 O7 73.0(9) 1_655 . ?
 O9 Ba3 O14 109.6(14) 1_655 2 ?
 O9 Ba3 O14 109.6(14) 1_655 . ?
 O9 Ba3 O10 144.6(6) 1_655 2 ?
 O9 Ba3 O10 144.6(6) 1_655 . ?
 O10 Ba3 O1 84.8(8) . 2 ?
 O10 Ba3 O1 59.3(9) 2 2 ?
 O10 Ba3 O1 84.8(8) 2 . ?
 O10 Ba3 O1 59.3(9) . . ?
 O10 Ba3 O13 123.3(10) 2 . ?
 O10 Ba3 O13 79.9(12) 2 2 ?
 O10 Ba3 O13 123.3(10) . 2 ?
 O10 Ba3 O13 79.9(12) . . ?
 O10 Ba3 C1 98.6(13) 2 . ?
 O10 Ba3 C1 59.3(16) . . ?
 O10 Ba3 O14 63.8(11) 2 2 ?
 O10 Ba3 O14 103.8(15) 2 . ?
 O10 Ba3 O14 103.8(15) . 2 ?
 O10 Ba3 O14 63.8(11) . . ?
 O10 Ba3 O10 47.3(9) 2 . ?
 O1 Ca1 O1 87.9(12) 1_554 2_554 ?
 O1 Ca1 O7 166.4(16) 1_554 2 ?
 O1 Ca1 O7 92.3(6) 1_554 . ?
 O1 Ca1 O7 166.4(16) 2_554 . ?
 O1 Ca1 O7 92.3(6) 2_554 2 ?
 O1 Ca1 C4 75.0(8) 1_554 . ?
 O1 Ca1 C4 150(2) 2_554 . ?
 O1 Ca1 C4 75.0(8) 2_554 2 ?
 O1 Ca1 C4 150(2) 1_554 2 ?
 O1 Ca1 O11 86.6(15) 1_554 . ?
 O1 Ca1 O11 86.6(15) 2_554 . ?
 O1 Ca1 O12 114.9(11) 1_554 2_655 ?
 O1 Ca1 O12 114.9(11) 2_554 1_655 ?
 O1 Ca1 O12 77.2(14) 1_554 1_655 ?
 O1 Ca1 O12 77.2(14) 2_554 2_655 ?
 O1 Ca1 C6 95.8(13) 2_554 1_655 ?
 O1 Ca1 C6 95.8(13) 1_554 1_655 ?
 O1 Ca1 Ca3 152.1(9) 2_554 1_655 ?
 O1 Ca1 Ca3 152.1(9) 1_554 2_655 ?
 O1 Ca1 Ca3 80.1(9) 2_554 2_655 ?
 O1 Ca1 Ca3 80.1(9) 1_554 1_655 ?
 O7 Ca1 O7 84.4(7) . 2 ?
 O7 Ca1 C4 20.5(15) 2 2 ?
 O7 Ca1 C4 98.8(6) 2 . ?
 O7 Ca1 C4 98.8(6) . 2 ?
 O7 Ca1 C4 20.5(15) . . ?
 O7 Ca1 O11 79.8(12) 2 . ?
 O7 Ca1 O11 79.8(12) . . ?
 O7 Ca1 O12 78.3(10) . 1_655 ?
 O7 Ca1 O12 78.3(10) 2 2_655 ?
 O7 Ca1 O12 114.9(14) 2 1_655 ?
 O7 Ca1 O12 114.9(14) . 2_655 ?
 O7 Ca1 C6 97.7(13) 2 1_655 ?
 O7 Ca1 C6 97.7(13) . 1_655 ?
 O7 Ca1 Ca3 40.6(9) . 1_655 ?
 O7 Ca1 Ca3 40.6(9) 2 2_655 ?
 O7 Ca1 Ca3 105.3(8) 2 1_655 ?
 O7 Ca1 Ca3 105.3(8) . 2_655 ?
 C4 Ca1 C4 108.4(10) . 2 ?
 C4 Ca1 Ca3 49.0(15) . 1_655 ?
 C4 Ca1 Ca3 125.4(12) . 2_655 ?
 C4 Ca1 Ca3 125.4(12) 2 1_655 ?
 C4 Ca1 Ca3 49.0(15) 2 2_655 ?
 O11 Ca1 C4 68.3(16) . 2 ?
 O11 Ca1 C4 68.3(16) . . ?
 O11 Ca1 C6 176.6(12) . 1_655 ?
 O11 Ca1 Ca3 117.3(5) . 1_655 ?
 O11 Ca1 Ca3 117.3(5) . 2_655 ?
 O12 Ca1 C4 132.3(18) 2_655 . ?
 O12 Ca1 C4 85.5(14) 2_655 2 ?
 O12 Ca1 C4 132.3(18) 1_655 2 ?
 O12 Ca1 C4 85.5(14) 1_655 . ?
 O12 Ca1 O11 152.1(5) 1_655 . ?
 O12 Ca1 O11 152.1(5) 2_655 . ?
 O12 Ca1 O12 55.2(11) 2_655 1_655 ?
 O12 Ca1 C6 27.6(5) 1_655 1_655 ?
 O12 Ca1 C6 27.6(5) 2_655 1_655 ?
 O12 Ca1 Ca3 85.2(8) 2_655 1_655 ?
 O12 Ca1 Ca3 38.0(4) 2_655 2_655 ?
 O12 Ca1 Ca3 85.2(8) 1_655 2_655 ?
 O12 Ca1 Ca3 38.0(4) 1_655 1_655 ?
 C6 Ca1 C4 110.0(18) 1_655 2 ?
 C6 Ca1 C4 110.0(18) 1_655 . ?
 C6 Ca1 Ca3 61.0(6) 1_655 1_655 ?
 C6 Ca1 Ca3 61.0(6) 1_655 2_655 ?
 Ca3 Ca1 Ca3 99.1(5) 2_655 1_655 ?
 O2 Ca2 O2 81.9(10) 2_544 1_554 ?
 O2 Ca2 C1 97.1(8) 1_554 2_544 ?
 O2 Ca2 C1 18.6(15) 1_554 1_554 ?
 O2 Ca2 C1 97.1(8) 2_544 1_554 ?
 O2 Ca2 C1 18.6(15) 2_544 2_544 ?
 O2 Ca2 O3 112.7(10) 2_544 1_655 ?
 O2 Ca2 O3 78.2(12) 2_544 2_645 ?
 O2 Ca2 O3 112.7(10) 1_554 2_645 ?
 O2 Ca2 O3 78.2(12) 1_554 1_655 ?
 O2 Ca2 C2 94.5(13) 1_554 1_655 ?
 O2 Ca2 C2 94.5(13) 2_544 1_655 ?
 O2 Ca2 Ba2 46.9(4) 1_554 1_554 ?
 O2 Ca2 Ba2 46.9(4) 2_544 1_554 ?
 O2 Ca2 Ca3 93.3(8) 1_554 1_655 ?
 O2 Ca2 Ca3 151.2(11) 2_544 1_655 ?
 C1 Ca2 C1 109.8(9) 2_544 1_554 ?
 C1 Ca2 Ba2 55.2(4) 2_544 1_554 ?
 C1 Ca2 Ba2 55.2(4) 1_554 1_554 ?
 C1 Ca2 Ca3 139.5(15) 2_544 1_655 ?
 C1 Ca2 Ca3 74.8(11) 1_554 1_655 ?
 O8 Ca2 O2 95.6(5) . 1_554 ?
 O8 Ca2 O2 169.5(17) 2_545 1_554 ?
 O8 Ca2 O2 95.6(5) 2_545 2_544 ?
 O8 Ca2 O2 169.5(17) . 2_544 ?
 O8 Ca2 C1 167.2(9) . 2_544 ?
 O8 Ca2 C1 167.2(9) 2_545 1_554 ?
 O8 Ca2 C1 82.5(6) . 1_554 ?
 O8 Ca2 C1 82.5(6) 2_545 2_544 ?
 O8 Ca2 O8 85.0(8) . 2_545 ?
 O8 Ca2 O3 112.0(14) 2_545 1_655 ?
 O8 Ca2 O3 76.5(10) . 1_655 ?
 O8 Ca2 O3 76.5(10) 2_545 2_645 ?
 O8 Ca2 O3 112.0(14) . 2_645 ?
 O8 Ca2 O4 82.8(11) 2_545 . ?
 O8 Ca2 O4 82.8(11) . . ?
 O8 Ca2 C2 95.9(13) 2_545 1_655 ?
 O8 Ca2 C2 95.9(13) . 1_655 ?
 O8 Ca2 Ba2 136.3(4) 2_545 1_554 ?
 O8 Ca2 Ba2 136.3(4) . 1_554 ?
 O8 Ca2 Ca3 93.7(8) 2_545 1_655 ?
 O8 Ca2 Ca3 38.8(10) . 1_655 ?
 O3 Ca2 C1 105.7(13) 1_655 2_544 ?
 O3 Ca2 C1 62.3(15) 1_655 1_554 ?
 O3 Ca2 C1 62.3(15) 2_645 2_544 ?
 O3 Ca2 C1 105.7(13) 2_645 1_554 ?
 O3 Ca2 O3 53.5(10) 1_655 2_645 ?
 O3 Ca2 C2 26.8(5) 2_645 1_655 ?
 O3 Ca2 C2 26.8(5) 1_655 1_655 ?
 O3 Ca2 Ba2 74.4(4) 2_645 1_554 ?
 O3 Ca2 Ba2 74.4(4) 1_655 1_554 ?
 O3 Ca2 Ca3 38.9(3) 1_655 1_655 ?
 O3 Ca2 Ca3 77.6(7) 2_645 1_655 ?
 O4 Ca2 O2 86.8(14) . 2_544 ?
 O4 Ca2 O2 86.8(14) . 1_554 ?
 O4 Ca2 C1 98.2(15) . 1_554 ?
 O4 Ca2 C1 98.2(15) . 2_544 ?
 O4 Ca2 O3 153.0(5) . 1_655 ?
 O4 Ca2 O3 153.0(5) . 2_645 ?
 O4 Ca2 C2 178.2(12) . 1_655 ?
 O4 Ca2 Ba2 111.1(10) . 1_554 ?
 O4 Ca2 Ca3 121.4(6) . 1_655 ?
 C2 Ca2 C1 82.8(14) 1_655 2_544 ?
 C2 Ca2 C1 82.8(14) 1_655 1_554 ?
 C2 Ca2 Ba2 70.7(9) 1_655 1_554 ?
 C2 Ca2 Ca3 57.4(7) 1_655 1_655 ?
 Ba2 Ca2 Ca3 110.8(3) 1_554 1_655 ?
 O7 Ca3 O8 52.8(8) 1_455 1_455 ?
 O7 Ca3 C4 26.9(7) 1_455 1_455 ?
 O7 Ca3 O5 132.7(14) 1_455 . ?
 O7 Ca3 C3 107.7(15) 1_455 . ?
 O7 Ca3 Ca1 37.6(4) 1_455 1_455 ?
 O7 Ca3 Ca2 82.6(8) 1_455 1_455 ?
 O8 Ca3 C4 26.3(6) 1_455 1_455 ?
 O8 Ca3 O5 85.8(14) 1_455 . ?
 O8 Ca3 C3 72.0(17) 1_455 . ?
 O8 Ca3 Ca1 74.6(6) 1_455 1_455 ?
 O8 Ca3 Ca2 34.6(4) 1_455 1_455 ?
 O14 Ca3 O7 143.7(7) . 1_455 ?
 O14 Ca3 O8 158.1(7) . 1_455 ?
 O14 Ca3 C4 168.3(9) . 1_455 ?
 O14 Ca3 O3 84.9(11) . . ?
 O14 Ca3 O5 82.9(14) . . ?
 O14 Ca3 O6 117.2(14) . . ?
 O14 Ca3 C3 104.5(18) . . ?
 O14 Ca3 Ca1 111.9(7) . 1_455 ?
 O14 Ca3 Ca2 123.4(7) . 1_455 ?
 C4 Ca3 Ca1 56.4(5) 1_455 1_455 ?
 C4 Ca3 Ca2 59.1(7) 1_455 1_455 ?
 O3 Ca3 O7 110.2(12) . 1_455 ?
 O3 Ca3 O8 73.7(10) . 1_455 ?
 O3 Ca3 C4 94.3(13) . 1_455 ?
 O3 Ca3 O5 71.8(9) . . ?
 O3 Ca3 O6 115.3(6) . . ?
 O3 Ca3 C3 91.7(7) . . ?
 O3 Ca3 Ca1 93.0(7) . 1_455 ?
 O3 Ca3 Ca2 40.2(8) . 1_455 ?
 O5 Ca3 C4 107.9(14) . 1_455 ?
 O5 Ca3 C3 28.1(12) . . ?
 O5 Ca3 Ca1 158.1(15) . 1_455 ?
 O5 Ca3 Ca2 69.9(14) . 1_455 ?
 O6 Ca3 O7 86.8(9) . 1_455 ?
 O6 Ca3 O8 69.7(10) . 1_455 ?
 O6 Ca3 C4 73.6(11) . 1_455 ?
 O6 Ca3 O5 54.3(7) . . ?
 O6 Ca3 C3 26.8(6) . . ?
 O6 Ca3 Ca1 124.3(8) . 1_455 ?
 O6 Ca3 Ca2 85.7(7) . 1_455 ?
 C3 Ca3 C4 87.1(17) . 1_455 ?
 C3 Ca3 Ca1 143.5(16) . 1_455 ?
 C3 Ca3 Ca2 72.5(14) . 1_455 ?
 O10 Ca3 O7 71.9(13) . 1_455 ?
 O10 Ca3 O8 118.6(11) . 1_455 ?
 O10 Ca3 O14 83.3(13) . . ?
 O10 Ca3 C4 94.0(13) . 1_455 ?
 O10 Ca3 O3 160.3(6) . . ?
 O10 Ca3 O5 122.1(13) . . ?
 O10 Ca3 O6 84.3(6) . . ?
 O10 Ca3 C3 106.5(9) . . ?
 O10 Ca3 O12 83.4(6) . . ?
 O10 Ca3 Ca1 76.9(9) . 1_455 ?
 O10 Ca3 Ca2 153.0(11) . 1_455 ?
 O12 Ca3 O7 76.5(9) . 1_455 ?
 O12 Ca3 O8 104.9(12) . 1_455 ?
 O12 Ca3 O14 74.6(12) . . ?
 O12 Ca3 C4 93.8(11) . 1_455 ?
 O12 Ca3 O3 78.2(5) . . ?
 O12 Ca3 O5 143.9(8) . . ?
 O12 Ca3 O6 161.7(8) . . ?
 O12 Ca3 C3 169.9(7) . . ?
 O12 Ca3 Ca1 39.1(9) . 1_455 ?
 O12 Ca3 Ca2 99.4(8) . 1_455 ?
 Ca1 Ca3 Ca2 88.3(4) 1_455 1_455 ?

loop_
  _geom_torsion_atom_site_label_1
  _geom_torsion_atom_site_label_2
  _geom_torsion_atom_site_label_3
  _geom_torsion_atom_site_label_4
  _geom_torsion
  _geom_torsion_site_symmetry_1
  _geom_torsion_site_symmetry_2
  _geom_torsion_site_symmetry_3
  _geom_torsion_site_symmetry_4
  _geom_torsion_publ_flag
 Ba1 O1 C1 O2 -28(6) . . . . ?
 Ba1 O1 C1 O13 163(5) . . . . ?
 Ba1 O1 C1 Ba3 118.8(14) . . . . ?
 Ba1 O1 C1 Ca2 -64(3) . . . 1_556 ?
 Ba1 O2 C1 O1 27(6) . . . . ?
 Ba1 O2 C1 O13 -163(5) . . . . ?
 Ba1 O2 C1 Ba2 -152.1(18) . . . . ?
 Ba1 O2 C1 Ba3 -81(5) . . . . ?
 Ba1 O2 C1 Ca2 102(2) . . . 1_556 ?
 Ba1 O13 C1 O1 68(5) 1_655 . . . ?
 Ba1 O13 C1 O2 -103(5) 1_655 . . . ?
 Ba1 O13 C1 Ba1 157(7) 1_655 . . . ?
 Ba1 O13 C1 Ba2 -112.9(15) 1_655 . . . ?
 Ba1 O13 C1 Ba3 115.2(12) 1_655 . . . ?
 Ba1 O13 C1 Ca2 -62(3) 1_655 . . 1_556 ?
 Ba1 O14 C4 O7 102(5) 1_554 . . . ?
 Ba1 O14 C4 O8 -79(4) 1_554 . . . ?
 Ba1 O14 C4 Ba2 -125.1(6) 1_554 . . . ?
 Ba1 O14 C4 Ba3 118.8(7) 1_554 . . . ?
 Ba1 O14 C4 Ca1 60(2) 1_554 . . . ?
 Ba1 O14 C4 Ca3 -159(10) 1_554 . . 1_655 ?
 Ba1 O3 C2 O3 -156(3) 1_554 . . 2_545 ?
 Ba1 O3 C2 O4 22(6) 1_554 . . . ?
 Ba1 O3 C2 Ba1 -92(8) 1_554 . . 2_544 ?
 Ba1 O3 C2 Ca2 -149.5(15) 1_554 . . 1_455 ?
 Ba1 O4 C2 O3 158(5) 1_554 . . 2_545 ?
 Ba1 O4 C2 O3 20(5) 2_544 . . 2_545 ?
 Ba1 O4 C2 O3 -158(5) 2_544 . . . ?
 Ba1 O4 C2 O3 -20(5) 1_554 . . . ?
 Ba1 O4 C2 Ba1 -138.0(12) 2_544 . . 1_554 ?
 Ba1 O4 C2 Ba1 138.0(12) 1_554 . . 2_544 ?
 Ba1 O6 C3 O5 -102(5) . . . . ?
 Ba1 O6 C3 O6 82(9) . . . 2_545 ?
 Ba1 O6 C3 Ba2 -55(3) . . . . ?
 Ba1 O6 C3 Ba2 125(3) . . . 1_455 ?
 Ba1 O6 C3 Ca3 168(4) . . . 2_545 ?
 Ba1 O6 C3 Ca3 -119(4) . . . . ?
 Ba1 O9 C5 O10 -18(8) 2 . . 2 ?
 Ba1 O9 C5 O10 18(8) . . . . ?
 Ba1 O9 C5 O10 141(7) 2 . . . ?
 Ba1 O9 C5 O10 -141(7) . . . 2 ?
 Ba1 O9 C5 Ba1 123(3) 2 . . . ?
 Ba1 O9 C5 Ba1 -123(3) . . . 2 ?
 Ba1 O9 C5 Ba3 118.3(14) . . . 1_455 ?
 Ba1 O9 C5 Ba3 61.7(14) 2 . . . ?
 Ba1 O9 C5 Ba3 -118.3(14) 2 . . 1_455 ?
 Ba1 O9 C5 Ba3 -61.7(14) . . . . ?
 Ba1 O10 C5 O9 -17(8) . . . . ?
 Ba1 O10 C5 O10 144(5) . . . 2 ?
 Ba1 O10 C5 Ba1 67(5) . . . 2 ?
 Ba1 O10 C5 Ba3 -73(2) . . . 1_455 ?
 Ba1 O10 C5 Ba3 121.0(16) . . . . ?
 Ba1 O11 C6 O12 29(6) 1_554 . . . ?
 Ba1 O11 C6 O12 142(5) 2_554 . . . ?
 Ba1 O11 C6 O12 -29(6) 2_554 . . 2 ?
 Ba1 O11 C6 O12 -142(5) 1_554 . . 2 ?
 Ba1 O11 C6 Ba1 113.1(12) 2_554 . . 1_554 ?
 Ba1 O11 C6 Ba1 -113.1(12) 1_554 . . 2_554 ?
 Ba1 O11 C6 Ba3 -123.4(6) 2_554 . . . ?
 Ba1 O11 C6 Ba3 123.4(6) 1_554 . . . ?
 Ba1 O12 C6 O11 -32(7) 1_554 . . . ?
 Ba1 O12 C6 O12 140(3) 1_554 . . 2 ?
 Ba1 O12 C6 Ba1 68(7) 1_554 . . 2_554 ?
 Ba1 O12 C6 Ba3 -105.7(15) 1_554 . . . ?
 Ba1 O12 C6 Ca1 137.1(15) 1_554 . . 1_455 ?
 Ba2 O2 C1 O1 179(6) . . . . ?
 Ba2 O2 C1 O13 -11(6) . . . . ?
 Ba2 O2 C1 Ba1 152.1(18) . . . . ?
 Ba2 O2 C1 Ba3 71(6) . . . . ?
 Ba2 O2 C1 Ca2 -106(3) . . . 1_556 ?
 Ba2 O13 C1 O1 -179(4) . . . . ?
 Ba2 O13 C1 O2 10(6) . . . . ?
 Ba2 O13 C1 Ba1 -90(7) . . . . ?
 Ba2 O13 C1 Ba3 -131.9(19) . . . . ?
 Ba2 O13 C1 Ca2 50(3) . . . 1_556 ?
 Ba2 O8 C4 O7 128(3) . . . . ?
 Ba2 O8 C4 O14 -51(5) . . . . ?
 Ba2 O8 C4 Ba1 -117.9(11) . . . 1_554 ?
 Ba2 O8 C4 Ba3 71(8) . . . . ?
 Ba2 O8 C4 Ca1 169(3) . . . . ?
 Ba2 O8 C4 Ca3 114.7(12) . . . 1_655 ?
 Ba2 O14 C4 O7 -133(5) . . . . ?
 Ba2 O14 C4 O8 46(4) . . . . ?
 Ba2 O14 C4 Ba1 125.1(6) . . . 1_554 ?
 Ba2 O14 C4 Ba3 -116.0(11) . . . . ?
 Ba2 O14 C4 Ca1 -175(2) . . . . ?
 Ba2 O14 C4 Ca3 -34(10) . . . 1_655 ?
 Ba2 O5 C3 O6 -92(6) . . . 2_545 ?
 Ba2 O5 C3 O6 92(6) . . . . ?
 Ba2 O5 C3 Ba2 180.000(12) . . . 1_455 ?
 Ba2 O5 C3 Ca3 -108.6(14) . . . 2_545 ?
 Ba2 O5 C3 Ca3 108.6(14) . . . . ?
 Ba2 O6 C3 O5 133(7) 1_455 . . . ?
 Ba2 O6 C3 O6 -43(7) 1_455 . . 2_545 ?
 Ba2 O6 C3 Ba2 179.5(16) 1_455 . . . ?
 Ba2 O6 C3 Ca3 43(7) 1_455 . . 2_545 ?
 Ba2 O6 C3 Ca3 116.1(14) 1_455 . . . ?
 Ba3 O1 C1 O2 -146(7) . . . . ?
 Ba3 O1 C1 O13 44(5) . . . . ?
 Ba3 O1 C1 Ba1 -118.8(14) . . . . ?
 Ba3 O1 C1 Ca2 177(3) . . . 1_556 ?
 Ba3 O13 C1 O1 -47(5) . . . . ?
 Ba3 O13 C1 O2 142(5) . . . . ?
 Ba3 O13 C1 Ba1 42(8) . . . . ?
 Ba3 O13 C1 Ba2 131.9(19) . . . . ?
 Ba3 O13 C1 Ca2 -178(2) . . . 1_556 ?
 Ba3 O7 C4 O8 -160(3) . . . . ?
 Ba3 O7 C4 O14 19(6) . . . . ?
 Ba3 O7 C4 Ba1 97.9(14) . . . 1_554 ?
 Ba3 O7 C4 Ba2 -84(4) . . . . ?
 Ba3 O7 C4 Ca1 105(3) . . . . ?
 Ba3 O7 C4 Ca3 -147.1(15) . . . 1_655 ?
 Ba3 O14 C4 O7 -16(5) . . . . ?
 Ba3 O14 C4 O8 162(4) . . . . ?
 Ba3 O14 C4 Ba1 -118.8(7) . . . 1_554 ?
 Ba3 O14 C4 Ba2 116.0(11) . . . . ?
 Ba3 O14 C4 Ca1 -59(3) . . . . ?
 Ba3 O14 C4 Ca3 82(9) . . . 1_655 ?
 Ba3 O9 C5 O10 -101(8) 1_455 . . . ?
 Ba3 O9 C5 O10 101(8) 1_455 . . 2 ?
 Ba3 O9 C5 Ba1 118.3(14) 1_455 . . 2 ?
 Ba3 O9 C5 Ba1 -118.3(14) 1_455 . . . ?
 Ba3 O9 C5 Ba3 180.00(3) 1_455 . . . ?
 Ba3 O10 C5 O9 -138(8) . . . . ?
 Ba3 O10 C5 O10 23(6) . . . 2 ?
 Ba3 O10 C5 Ba1 -121.0(16) . . . . ?
 Ba3 O10 C5 Ba1 -54(4) . . . 2 ?
 Ba3 O10 C5 Ba3 166.0(13) . . . 1_455 ?
 Ba3 O11 C6 O12 94(5) . . . 2 ?
 Ba3 O11 C6 O12 -94(5) . . . . ?
 Ba3 O11 C6 Ba1 -123.4(6) . . . 1_554 ?
 Ba3 O11 C6 Ba1 123.4(6) . . . 2_554 ?
 Ca1 O1 C1 O2 107(9) 1_556 . . . ?
 Ca1 O1 C1 O13 -63(6) 1_556 . . . ?
 Ca1 O1 C1 Ba1 134(4) 1_556 . . . ?
 Ca1 O1 C1 Ba3 -107(5) 1_556 . . . ?
 Ca1 O1 C1 Ca2 70(6) 1_556 . . 1_556 ?
 Ca1 O7 C4 O8 95(5) . . . . ?
 Ca1 O7 C4 O14 -87(5) . . . . ?
 Ca1 O7 C4 Ba1 -7(4) . . . 1_554 ?
 Ca1 O7 C4 Ba2 170.2(17) . . . . ?
 Ca1 O7 C4 Ba3 -105(3) . . . . ?
 Ca1 O7 C4 Ca3 107.6(19) . . . 1_655 ?
 Ca1 O12 C6 O11 -169(6) 1_455 . . . ?
 Ca1 O12 C6 O12 3(4) 1_455 . . 2 ?
 Ca1 O12 C6 Ba1 -69(6) 1_455 . . 2_554 ?
 Ca1 O12 C6 Ba1 -137.1(15) 1_455 . . 1_554 ?
 Ca1 O12 C6 Ba3 117.2(19) 1_455 . . . ?
 Ca2 O2 C1 O1 -74(8) 1_556 . . . ?
 Ca2 O2 C1 O13 95(5) 1_556 . . . ?
 Ca2 O2 C1 Ba1 -102(2) 1_556 . . . ?
 Ca2 O2 C1 Ba2 106(3) 1_556 . . . ?
 Ca2 O2 C1 Ba3 177(4) 1_556 . . . ?
 Ca2 O8 C4 O7 -117(6) . . . . ?
 Ca2 O8 C4 O14 64(5) . . . . ?
 Ca2 O8 C4 Ba1 -3(5) . . . 1_554 ?
 Ca2 O8 C4 Ba2 115(5) . . . . ?
 Ca2 O8 C4 Ba3 -173(4) . . . . ?
 Ca2 O8 C4 Ca1 -76(6) . . . . ?
 Ca2 O8 C4 Ca3 -130(4) . . . 1_655 ?
 Ca2 O3 C2 O3 -7(4) 1_455 . . 2_545 ?
 Ca2 O3 C2 O4 172(5) 1_455 . . . ?
 Ca2 O3 C2 Ba1 58(8) 1_455 . . 2_544 ?
 Ca2 O3 C2 Ba1 149.5(15) 1_455 . . 1_554 ?
 Ca3 O7 C4 O8 -13(4) 1_655 . . . ?
 Ca3 O7 C4 O14 166(5) 1_655 . . . ?
 Ca3 O7 C4 Ba1 -115.0(19) 1_655 . . 1_554 ?
 Ca3 O7 C4 Ba2 63(3) 1_655 . . . ?
 Ca3 O7 C4 Ba3 147.1(15) 1_655 . . . ?
 Ca3 O7 C4 Ca1 -107.6(19) 1_655 . . . ?
 Ca3 O8 C4 O7 13(4) 1_655 . . . ?
 Ca3 O8 C4 O14 -166(5) 1_655 . . . ?
 Ca3 O8 C4 Ba1 127.4(11) 1_655 . . 1_554 ?
 Ca3 O8 C4 Ba2 -114.7(12) 1_655 . . . ?
 Ca3 O8 C4 Ba3 -43(7) 1_655 . . . ?
 Ca3 O8 C4 Ca1 54(3) 1_655 . . . ?
 Ca3 O3 C2 O3 100(5) . . . 2_545 ?
 Ca3 O3 C2 O4 -82(4) . . . . ?
 Ca3 O3 C2 Ba1 164(6) . . . 2_544 ?
 Ca3 O3 C2 Ba1 -104(3) . . . 1_554 ?
 Ca3 O3 C2 Ca2 106(2) . . . 1_455 ?
 Ca3 O5 C3 O6 16(7) 2_545 . . 2_545 ?
 Ca3 O5 C3 O6 -16(7) . . . . ?
 Ca3 O5 C3 O6 159(6) . . . 2_545 ?
 Ca3 O5 C3 O6 -159(6) 2_545 . . . ?
 Ca3 O5 C3 Ba2 -71.4(14) 2_545 . . 1_455 ?
 Ca3 O5 C3 Ba2 -108.6(14) . . . . ?
 Ca3 O5 C3 Ba2 108.6(14) 2_545 . . . ?
 Ca3 O5 C3 Ba2 71.4(14) . . . 1_455 ?
 Ca3 O5 C3 Ca3 143(3) . . . 2_545 ?
 Ca3 O5 C3 Ca3 -143(3) 2_545 . . . ?
 Ca3 O6 C3 O5 17(7) . . . . ?
 Ca3 O6 C3 O6 -159(6) . . . 2_545 ?
 Ca3 O6 C3 Ba2 -116.1(14) . . . 1_455 ?
 Ca3 O6 C3 Ba2 63(2) . . . . ?
 Ca3 O6 C3 Ca3 -74(7) . . . 2_545 ?
 Ca3 O10 C5 O9 89(7) . . . . ?
 Ca3 O10 C5 O10 -110(7) . . . 2 ?
 Ca3 O10 C5 Ba1 106(3) . . . . ?
 Ca3 O10 C5 Ba1 173(3) . . . 2 ?
 Ca3 O10 C5 Ba3 33(3) . . . 1_455 ?
 Ca3 O10 C5 Ba3 -133(2) . . . . ?
 Ca3 O12 C6 O11 77(5) . . . . ?
 Ca3 O12 C6 O12 -111(6) . . . 2 ?
 Ca3 O12 C6 Ba1 109(4) . . . 1_554 ?
 Ca3 O12 C6 Ba1 177(3) . . . 2_554 ?
 Ca3 O12 C6 Ba3 3(5) . . . . ?
 Ca3 O12 C6 Ca1 -114(3) . . . 1_455 ?

_shelx_res_file
;
TITL M15 in Pm
    m15.res
    created by SHELXL-2018/3 at 11:16:27 on 26-Nov-2021
REM Pm (#6 in standard setting)
CELL 0.71073 6.414883 10.256397 7.635381 90 111.8675 90
ZERR 4 0.005017 0.0005 0.002081 0 0.06 0
LATT -1
SYMM +X,-Y,+Z
SFAC Ba C Ca O
UNIT 4 8 4 24

L.S. 30
PLAN  5
SIZE 0.03 0.05 0.09
CONF
MORE -1
fmap 2
acta
REM <olex2.extras>
REM <HklSrc "%.\\M15.hkl">
REM </olex2.extras>

WGHT    0.067000    0.064900
FVAR       4.37551
O1    4    0.688499   -0.149886    0.960007    11.00000    0.01900
O2    4    0.614168   -0.355965    0.872438    11.00000    0.01419
O13   4    0.844176   -0.243421    0.778279    11.00000    0.01142
C1    2    0.700867   -0.250155    0.866238    11.00000    0.00860
O7    4    0.850946   -0.149638    0.416489    11.00000    0.01217
O8    4    0.795556   -0.353949    0.339533    11.00000    0.01212
O14   4    0.535132   -0.251594    0.407851    11.00000    0.01566
C4    2    0.718764   -0.250613    0.388148    11.00000    0.00593
O3    4    0.089272   -0.392140    0.132592    11.00000    0.00895
O4    4    0.387392   -0.500000    0.110874    10.50000    0.01326
C2    2    0.196465   -0.500000    0.126491    10.50000    0.00690
O5    4    0.297637   -0.500000    0.501131    10.50000    0.01473
O6    4    0.149087   -0.393079    0.680387    11.00000    0.01191
C3    2    0.201023   -0.500000    0.625635    10.50000    0.00954
O9    4    0.123379    0.000000    0.794483    10.50000    0.00713
O10   4    0.299786   -0.107238    0.634802    11.00000    0.01410
C5    2    0.214412    0.000000    0.680692    10.50000    0.01268
O11   4    0.435538    0.000000    0.186497    10.50000    0.01412
O12   4    0.145865   -0.107230    0.204732    11.00000    0.01255
C6    2    0.256282    0.000000    0.205629    10.50000    0.00468
BA1   1    0.290851   -0.234665    0.965530    11.00000    0.00772
BA2   1    0.732819   -0.500000    0.623689    10.50000    0.00837
BA3   1    0.689389    0.000000    0.630910    10.50000    0.00818
CA1   3    0.809729    0.000000    0.184341    10.50000    0.00747
CA2   3    0.738916   -0.500000    0.112215    10.50000    0.00733
CA3   3    0.177938   -0.272109    0.420101    11.00000    0.00785
HKLF 4


REM  M15 in Pm
REM wR2 = 0.0793, GooF = S = 1.059, Restrained GooF = 1.057 for all data
REM R1 = 0.0298 for 589 Fo > 4sig(Fo) and 0.0300 for all 594 data
REM 93 parameters refined using 2 restraints

END

WGHT      0.0671      0.0649

REM Highest difference peak  0.758,  deepest hole -0.516,  1-sigma level  0.137
Q1    1   0.6402 -0.5000  0.5444  10.50000  0.05    0.76
Q2    1   0.7159  0.0000  0.0999  10.50000  0.05    0.75
Q3    1   0.7814  0.0000  0.6969  10.50000  0.05    0.70
Q4    1   0.5775  0.0000  0.5450  10.50000  0.05    0.66
Q5    1   0.8147 -0.5000  0.6825  10.50000  0.05    0.66
;
_shelx_res_checksum                67962
_shelx_hkl_file
;
  -4   2   8 134130. 2803.52   3
  -4   2   9 36811.0 1578.69   3
  -4   3   7 11149.4 776.217   3
  -4   3   8 28861.3 1389.78   3
  -4   3   9 19303.2 1230.58   3
  -4   4   7 68405.9 1978.38   3
  -4   4   8 15586.1 1037.31   3
  -4   4   9 22053.8 1330.18   3
  -4   5   7 33892.0 1468.27   3
  -4   5   8 43520.7 1810.64   3
  -4   6   7 50.6870 157.745   3
  -4   6   8 80417.7 2466.94   3
  -4   7   7 19902.2 1192.29   3
  -3   0   6 132375. 2232.92   3
  -3   0   7 11043.8 707.922   3
  -3   0   8 266757. 3787.76   3
  -3   1   5 3627.57 371.220   3
  -3  -1   6 60733.7 1464.42   3
  -3   1   6 61543.4 1610.36   3
  -3   1   7 2275.01 373.096   3
  -3  -1   7 2345.86 328.925   3
  -3   1   8 28779.9 1354.11   3
  -3   1   9 2540.28 490.447   3
  -3   2   5 12632.7 684.287   3
  -3   2   6 293740. 3596.49   3
  -3   2   7 88722.7 2203.56   3
  -3   2   8 18505.9 1094.87   3
  -3   2   9 51034.4 1936.81   3
  -3   3   4 37105.9 1120.10   3
  -3   3   5 32156.0 1140.19   3
  -3   3   6 7612.13 621.285   3
  -3   3   7 12495.0 888.354   3
  -3   3   8 38988.8 1683.02   3
  -3   3   9 19.0784 203.678   3
  -3   4   4 101327. 1913.77   3
  -3   4   5 113575. 2213.39   3
  -3   4   6 39808.2 1441.79   3
  -3   4   7 15237.8 969.344   3
  -3   4   8 196618. 3803.93   3
  -3   4   9 16658.3 1223.16   3
  -3   5   4 11328.2 681.355   3
  -3   5   5 25850.2 1114.78   3
  -3   5   6 32958.3 1394.43   3
  -3   5   7 10234.5 846.281   3
  -3   5   8 28599.5 1536.28   3
  -3   6   4 111682. 2191.66   3
  -3   6   5 5246.01 523.049   3
  -3   6   6 170051. 3193.70   3
  -3   6   7 66848.0 2181.38   3
  -3   6   8 4552.71 625.004   3
  -3   7   5 42973.4 1562.85   3
  -3   7   6 7435.95 705.787   3
  -3   7   7 42454.3 1826.64   3
  -3   8   5 31308.3 1384.73   3
  -3   8   6 39935.0 1671.04   3
  -3   8   7 6084.04 712.342   3
  -3   9   5 30652.5 1420.32   3
  -3   9   6 53816.4 2056.07   3
  -3  10   6 69540.7 2381.07   3
  -2   0   3 339153. 2509.15   3
  -2   0   4 476303. 3425.30   3
  -2   0   5 1400.05 212.997   3
  -2   0   6 302099. 3432.19   3
  -2   0   7 65148.6 1765.74   3
  -2   0   8 4501.26 501.425   3
  -2   1   3 4565.36 321.661   3
  -2   1   4 10383.6 537.982   3
  -2  -1   4 9942.57 479.320   3
  -2  -1   5 367.119 112.803   3
  -2   1   5 337.447 137.076   3
  -2   1   6 17632.7 895.115   3
  -2  -1   6 17193.4 808.067   3
  -2   1   7 14623.6 895.216   3
  -2  -1   7 15629.4 864.396   3
  -2   1   8 10634.7 823.759   3
  -2   1   9 1542.14 362.115   3
  -2   2   3 77430.7 1374.31   3
  -2  -2   4 267231. 2218.06   3
  -2   2   4 265558. 2836.35   3
  -2   2   5 221952. 2878.17   3
  -2  -2   5 220823. 2352.88   3
  -2   2   6 94060.4 2101.48   3
  -2  -2   6 95133.3 1664.08   3
  -2   2   7 52440.3 1719.16   3
  -2   2   8 163322. 3276.13   3
  -2   2   9 2414.01 455.757   3
  -2   3   3 32081.3 971.069   3
  -2   3   4 13186.5 673.522   3
  -2  -3   5 24893.1 751.545   3
  -2   3   5 24965.8 1027.33   3
  -2   3   6 46422.5 1557.58   3
  -2   3   7 8361.44 731.678   3
  -2   3   8 41575.5 1757.74   3
  -2   3   9 12130.5 1017.91   3
  -2   4   2 77597.1 1407.36   3
  -2   4   3 32366.2 1001.67   3
  -2   4   4 326052. 3493.22   3
  -2   4   5 4169.95 434.525   3
  -2   4   6 258141. 3728.68   3
  -2   4   7 54624.6 1899.50   3
  -2   4   8 1149.82 328.831   3
  -2   4   9 93325.3 2884.62   3
  -2   5   2 49334.7 1209.14   3
  -2   5   3 7676.85 525.797   3
  -2   5   4 67296.3 1684.96   3
  -2   5   5 52720.1 1654.94   3
  -2   5   6 28331.8 1301.44   3
  -2   5   7 18834.1 1158.35   3
  -2   5   8 24654.3 1457.05   3
  -2   6   2 314669. 3153.93   3
  -2   6   3 73662.0 1679.00   3
  -2   6   4 175813. 2853.79   3
  -2   6   5 101241. 2323.50   3
  -2   6   6 61052.5 1946.31   3
  -2   6   7 34300.4 1568.79   3
  -2   6   8 113082. 3125.25   3
  -2   7   3 86041.9 1929.05   3
  -2   7   4 969.695 207.399   3
  -2   7   5 43384.5 1619.50   3
  -2   7   6 50749.3 1870.88   3
  -2   7   7 13533.6 1047.23   3
  -2   8   3 88025.1 2027.50   3
  -2   8   4 158159. 2973.59   3
  -2   8   5 629.927 256.991   3
  -2   8   6 113473. 2906.14   3
  -2   8   7 36143.3 1732.52   3
  -2   9   3 44104.0 1516.42   3
  -2   9   4 29469.9 1349.27   3
  -2   9   5 36386.8 1634.46   3
  -2   9   6 7370.89 833.950   3
  -2  10   3 9955.94 737.608   3
  -2  10   4 48120.8 1767.56   3
  -2  10   5 79951.5 2477.02   3
  -2  10   6 26436.8 1542.34   3
  -2  11   4 2094.42 331.250   3
  -2  11   5 48735.2 2021.83   3
  -1   0   3 50389.3 961.623   3
  -1   0   4 406536. 3390.92   3
  -1   0   5 127016. 2176.55   3
  -1   0   6 9152.83 655.273   3
  -1   0   7 151197. 2879.46   3
  -1   0   8 170848. 3375.15   3
  -1   1   1 424.621 70.2403   3
  -1   1   2 5886.40 301.811   3
  -1  -1   2 5349.75 229.224   3
  -1  -1   3 42985.3 816.730   3
  -1   1   3 42607.9 985.507   3
  -1   1   4 36455.9 1094.05   3
  -1  -1   4 35806.4 949.074   3
  -1  -1   5 944.845 184.247   3
  -1   1   5 857.867 178.913   3
  -1  -1   6 16459.4 862.072   3
  -1   1   6 17495.0 974.178   3
  -1   1   7 780.855 297.885   3
  -1  -1   7 835.379 244.206   3
  -1   1   8 18530.6 1186.82   3
  -1   2   1 157818. 1464.92   3
  -1   2   2 109864. 1412.71   3
  -1  -2   3 352517. 2034.45   3
  -1   2   3 352492. 2986.69   3
  -1  -2   4 252624. 2206.54   3
  -1   2   4 250318. 2972.02   3
  -1   2   5 50738.0 1515.41   3
  -1  -2   5 50723.9 1217.36   3
  -1  -2   6 318261. 3410.45   3
  -1   2   6 318968. 4215.79   3
  -1   2   7 48041.6 1784.94   3
  -1   2   8 12361.2 993.466   3
  -1   3   1 21580.1 605.946   3
  -1   3   1 20731.7 706.059   5
  -1   3   2 3274.42 248.347   5
  -1   3   2 3191.81 266.240   3
  -1   3   3 41036.2 774.809   5
  -1   3   3 43167.6 1122.44   3
  -1  -3   3 41505.6 605.960   3
  -1  -3   4 12600.4 444.030   3
  -1   3   4 13285.5 721.835   3
  -1   3   4 12727.2 352.815   5
  -1   3   5 9080.19 682.509   3
  -1  -3   5 9404.77 473.267   3
  -1   3   6 14570.3 959.975   3
  -1   3   7 12290.6 959.843   3
  -1   3   8 915.847 300.303   3
  -1   4   0 51360.2 1309.43   5
  -1   4   1 300132. 2890.29   5
  -1   4   1 298332. 2452.38   3
  -1   4   3 3780.38 279.781   5
  -1   4   3 3734.32 332.915   3
  -1   4   4 189957. 2785.50   3
  -1   4   4 190274. 1808.97   5
  -1   4   5 175196. 2975.60   3
  -1   4   6 11067.2 817.128   3
  -1   4   7 124005. 3032.73   3
  -1   4   8 135941. 3409.00   3
  -1   5   0 6359.57 538.134   5
  -1   5   1 58109.3 1469.09   5
  -1   5   1 64842.5 1235.63   3
  -1   5   2 8028.90 517.364   5
  -1   5   2 8206.38 485.016   3
  -1   5   3 20849.8 879.783   3
  -1   5   3 20622.4 793.239   5
  -1   5   4 103.600 121.190   3
  -1   5   5 47603.3 1607.03   3
  -1   5   6 15784.3 1045.50   3
  -1   5   7 14001.2 1052.98   3
  -1   5   8 23692.8 1489.65   3
  -1   6  -1 5712.78 565.336   5
  -1   6   0 478246. 4681.42   5
  -1   6   1 47356.6 1112.94   3
  -1   6   1 46955.4 1418.85   5
  -1   6   2 32246.1 1138.18   5
  -1   6   2 36009.0 1066.05   3
  -1   6   3 277988. 3365.39   3
  -1   6   3 281361. 3223.70   5
  -1   6   4 176110. 2916.13   3
  -1   6   5 32241.8 1348.52   3
  -1   6   6 174819. 3465.21   3
  -1   6   7 32336.1 1633.69   3
  -1   6   8 9619.68 962.635   3
  -1   7  -1 30729.5 1382.34   5
  -1   7   0 14455.1 902.835   5
  -1   7   1 65210.9 1860.41   5
  -1   7   1 64767.9 1397.90   3
  -1   7   2 10015.0 609.065   3
  -1   7   2 9859.78 719.964   5
  -1   7   3 45273.3 1459.51   5
  -1   7   3 45267.2 1434.90   3
  -1   7   4 52709.2 1701.94   3
  -1   7   5 28139.5 1343.74   3
  -1   7   6 19581.0 1206.16   3
  -1   7   7 32711.2 1734.43   3
  -1   8  -1 109166. 2763.80   5
  -1   8   0 15947.7 1025.69   5
  -1   8   1 56050.5 1348.02   3
  -1   8   1 60042.4 1888.81   5
  -1   8   2 177120. 3179.69   5
  -1   8   2 170532. 2678.53   3
  -1   8   3 9362.73 697.680   5
  -1   8   3 9430.90 677.890   3
  -1   8   4 125158. 2694.99   3
  -1   8   5 68878.2 2169.26   3
  -1   8   6 1751.48 373.456   3
  -1   8   7 53617.8 2229.71   3
  -1   9  -1 70275.5 2411.11   5
  -1   9   0 30332.7 1536.02   5
  -1   9   1 41905.5 1731.26   5
  -1   9   2 32040.7 1217.17   3
  -1   9   2 30768.8 1482.21   5
  -1   9   3 85391.9 2385.96   5
  -1   9   3 86306.3 2166.28   3
  -1   9   4 1332.41 279.790   3
  -1   9   5 39724.2 1729.42   3
  -1   9   6 26276.1 1536.21   3
  -1  10  -1 1391.52 389.030   5
  -1  10   0 45840.3 1997.91   5
  -1  10   1 47523.6 1960.09   5
  -1  10   2 43589.4 1825.90   5
  -1  10   3 66464.6 1957.94   3
  -1  10   4 39304.7 1650.97   3
  -1  10   5 10416.3 918.762   3
  -1  10   6 84616.0 2789.82   3
  -1  11   0 14044.2 1207.38   5
  -1  11   1 67481.0 2580.16   5
  -1  11   2 9037.77 1015.02   5
  -1  11   4 33451.4 1611.62   3
  -1  11   5 35278.7 1810.59   3
  -1  12   0 35120.3 2063.37   5
   0   0   1 40701.0 566.293   3
   0   0   2 121820. 1416.71   3
   0   0   3 248525. 2495.29   3
   0   0   4 391347. 3678.45   3
   0   0   5 200974. 3022.62   3
   0  -1  -3 23819.8 1138.42   1
   0  -1  -2 14260.8 709.992   1
   0   1  -2 12718.3 679.893   1
   0   1  -1 931.903 136.730   1
   0   1  -1 744.753 109.429   5
   0  -1  -1 938.538 120.620   1
   0   1   0 510.013 58.9553   5
   0   1   1 1230.50 117.298   3
   0   1   2 13005.2 510.314   3
   0   1   3 23683.9 838.971   3
   0  -1   3 20241.8 684.442   3
   0   1   4 57820.9 1518.08   3
   0  -1   4 56843.3 1346.90   3
   0   1   5 35753.6 1345.94   3
   0  -1   5 32680.9 1210.62   3
   0   2  -3 49515.7 1632.02   1
   0   2  -1 222857. 2037.39   1
   0   2   0 85.3227 24.9385   3
   0   2   0 143.402 48.5215   5
   0   2   0 275.420 67.6157   2
   0   2   1 227288. 1637.33   5
   0   2   1 225918. 1793.27   3
   0   2   3 52459.8 1310.27   3
   0  -2   3 52387.7 981.346   3
   0   2   4 282846. 3483.52   3
   0  -2   4 288553. 2806.07   3
   0  -2   5 140614. 2309.18   3
   0   2   5 143315. 2698.35   3
   0   3  -3 14387.0 967.818   1
   0   3  -2 84283.9 1826.45   1
   0   3  -2 86263.5 1567.41   5
   0   3  -1 20686.0 701.809   5
   0   3  -1 20520.0 660.415   1
   0   3   0 5118.24 371.068   2
   0   3   0 4966.59 219.917   3
   0   3   0 5130.10 335.456   5
   0   3   1 21284.5 654.332   5
   0   3   1 21397.5 626.355   3
   0   3   1 21209.8 664.325   2
   0   3   2 87838.1 1529.55   3
   0   3   2 87380.1 1287.03   5
   0  -3   3 11853.3 430.910   3
   0   3   3 13171.6 706.597   3
   0   3   3 11928.0 508.146   5
   0   3   4 3527.67 416.777   3
   0  -3   4 3747.64 306.800   3
   0  -3   5 9828.45 591.563   3
   0   3   5 10246.3 829.265   3
   0   4  -3 108399. 2130.90   5
   0   4  -2 125095. 2073.31   5
   0   4  -1 51011.7 1240.18   5
   0   4   1 54283.9 858.183   4
   0   4   1 54874.0 1220.46   5
   0   4   1 53617.5 1075.56   3
   0   4   1 53679.6 1271.11   2
   0   4   2 128179. 1795.08   5
   0   4   2 129149. 1965.53   3
   0  -4   3 115494. 1152.12   3
   0   4   3 115834. 2074.82   3
   0   4   3 116207. 1684.23   5
   0  -4   4 91340.8 1321.81   3
   0   4   4 91867.7 2105.17   3
   0   4   4 89496.5 1479.21   5
   0   4   5 136231. 2874.11   3
   0   5  -3 28017.4 1184.78   5
   0   5  -2 3154.34 377.272   5
   0   5  -1 72658.5 1683.99   5
   0   5   0 12689.5 706.840   5
   0   5   0 13122.2 829.861   2
   0   5   0 11973.5 449.650   3
   0   5   1 75767.1 1767.90   2
   0   5   1 76876.9 1405.06   3
   0   5   1 78811.2 1691.30   5
   0   5   2 2074.59 266.584   3
   0   5   2 1872.47 156.979   4
   0   5   2 2214.34 288.124   5
   0   5   2 2124.95 276.771   2
   0   5   3 28591.9 991.168   5
   0   5   3 28000.4 1116.78   3
   0   5   3 30030.8 928.604   2
   0   5   4 44768.0 1218.81   5
   0   5   4 41033.8 1502.62   3
   0   5   5 20797.0 1190.05   3
   0   6  -3 15904.0 940.187   5
   0   6  -2 332753. 4082.48   5
   0   6  -1 111730. 2280.92   5
   0   6   0 11410.3 732.042   5
   0   6   0 11068.4 782.803   2
   0   6   0 11403.7 469.603   3
   0   6   1 118036. 2243.33   5
   0   6   1 113863. 2397.37   2
   0   6   1 113911. 1759.06   3
   0   6   2 369978. 3959.34   5
   0   6   2 375764. 3964.83   2
   0   6   2 369226. 3777.75   3
   0   6   3 16507.7 820.629   5
   0   6   3 16772.4 891.816   3
   0   6   4 196904. 3374.05   3
   0   6   5 79136.1 2348.18   3
   0   7  -3 34273.9 1516.74   5
   0   7  -2 27735.8 1306.67   5
   0   7  -1 69495.8 1993.46   5
   0   7   0 13829.6 873.024   5
   0   7   0 14721.0 587.497   3
   0   7   1 70280.7 1946.32   5
   0   7   1 69104.4 2040.36   2
   0   7   1 69821.2 1485.32   3
   0   7   2 30141.3 1247.32   5
   0   7   2 31318.2 1285.93   2
   0   7   3 38950.9 1424.31   5
   0   7   3 38689.1 1433.84   3
   0   7   4 8485.85 843.057   3
   0   7   5 33425.4 1609.16   3
   0   8  -3 81168.6 2446.84   5
   0   8  -2 57052.8 1986.68   5
   0   8  -1 24431.2 1267.31   5
   0   8   0 714599. 6708.78   5
   0   8   1 23892.5 1208.91   5
   0   8   1 26499.9 948.054   3
   0   8   2 51810.8 1770.99   5
   0   8   2 61888.3 1645.84   3
   0   8   3 97306.6 2312.54   3
   0   8   3 93795.4 2321.98   5
   0   8   4 107674. 2674.11   3
   0   8   5 65344.2 2288.30   3
   0   9  -3 77750.4 2631.22   5
   0   9  -2 2944.04 518.839   5
   0   9  -1 60069.0 2181.16   5
   0   9   0 10361.9 905.184   5
   0   9   1 62024.0 2125.44   5
   0   9   2 2282.29 405.698   5
   0   9   2 2763.67 372.054   3
   0   9   3 81409.3 2370.70   5
   0   9   3 75068.1 2139.59   3
   0   9   4 51877.2 1950.80   3
   0   9   5 30787.5 1627.69   3
   0  10  -3 8415.27 944.124   5
   0  10  -2 289760. 5150.69   5
   0  10  -1 61634.7 2345.07   5
   0  10   0 24575.6 1455.00   5
   0  10   1 46299.3 1954.32   5
   0  10   2 297207. 4882.64   5
   0  10   3 7449.78 678.613   3
   0  10   4 84521.4 2593.77   3
   0  10   5 52417.3 2218.43   3
   0  11  -3 29044.5 1863.86   5
   0  11  -2 44053.0 2224.66   5
   0  11  -1 60573.3 2526.39   5
   0  11   0 13721.9 1198.57   5
   0  11   1 61688.2 2464.50   5
   0  11   2 42851.9 2033.65   5
   0  11   4 15083.4 1185.34   3
   0  12  -3 32584.0 2088.97   5
   0  12  -2 35321.8 2119.24   5
   0  12  -1 11019.9 1146.34   5
   0  12   0 156523. 4226.12   5
   0  12   1 14366.8 1300.27   5
   0  13   0 15645.5 1448.80   5
   0  13   2 6931.01 941.486   5
   1   0  -7 142519. 4186.32   1
   1   0  -6 6515.80 856.793   1
   1   0  -5 119662. 3055.19   1
   1   0  -2 421474. 3312.38   4
   1   0  -2 424743. 2711.44   2
   1  -1  -7 1542.23 640.720   1
   1   1  -7 36.3632 292.644   1
   1  -1  -6 13791.8 1194.34   1
   1   1  -6 15288.8 1285.79   1
   1   1  -5 937.331 306.132   1
   1  -1  -5 606.840 312.185   1
   1  -1  -4 31076.8 1331.14   1
   1   1  -3 41360.4 797.397   5
   1  -1  -3 42014.0 1338.45   1
   1   1  -3 41485.8 1226.28   2
   1  -1  -2 6577.77 364.878   4
   1   1  -2 6810.69 479.724   4
   1   1  -2 6726.37 294.758   5
   1   1  -2 6690.61 437.971   2
   1   1  -2 6991.70 446.477   1
   1  -1  -2 6759.11 420.799   1
   1   2  -7 40708.6 2271.38   1
   1   2  -6 269872. 5308.93   1
   1  -2  -6 272751. 5142.87   1
   1  -2  -5 44024.8 1849.07   1
   1   2  -5 34583.9 1715.59   1
   1   2  -4 243390. 2531.69   5
   1  -2  -4 246045. 3714.40   1
   1   2  -4 242309. 3817.47   1
   1   2  -3 367841. 4025.49   1
   1   2  -3 365283. 3967.46   2
   1   2  -3 365563. 2838.01   5
   1  -2  -3 364537. 3785.25   1
   1  -2  -2 121590. 1213.19   4
   1   2  -2 120049. 2112.38   4
   1   2  -2 120570. 1555.95   5
   1   2  -2 124031. 2135.79   2
   1  -2  -2 122175. 1710.77   1
   1   2  -2 123964. 1874.88   1
   1   2  -1 161971. 1712.56   5
   1   3  -6 12456.2 1205.95   1
   1  -3  -6 13799.5 1267.16   1
   1  -3  -5 9144.89 916.300   1
   1   3  -5 9958.68 993.232   1
   1  -3  -4 12281.0 869.084   1
   1   3  -4 11284.3 634.265   5
   1   3  -4 12659.9 923.927   1
   1   3  -3 50045.4 1240.23   5
   1   3  -3 51924.1 1727.56   2
   1  -3  -3 48956.9 1427.77   1
   1   3  -3 50408.1 1595.66   1
   1   3  -2 3353.62 347.917   1
   1   3  -2 3336.51 394.441   4
   1  -3  -2 3312.35 291.028   1
   1   3  -2 3490.19 328.337   5
   1   3  -1 21404.6 961.479   4
   1   3  -1 22910.9 759.873   5
   1   4  -6 9544.86 1038.49   1
   1  -4  -6 10229.9 1041.75   1
   1  -4  -5 172590. 3728.35   1
   1   4  -5 174533. 3921.94   1
   1   4  -4 179873. 2771.28   5
   1  -4  -4 178545. 3311.11   1
   1   4  -4 182288. 3496.95   1
   1   4  -3 2950.29 377.184   1
   1   4  -3 3174.95 354.351   5
   1  -4  -3 3433.43 371.929   1
   1   4  -3 2235.71 366.276   2
   1   4  -2 999999. 7022.67   4
   1   4  -1 317553. 2464.91   1
   1   4  -1 317701. 1759.29   3
   1   4  -1 318235. 3702.46   4
   1   4  -1 320272. 3246.27   5
   1   4  -1 315170. 3960.01   2
   1   4   0 51559.9 989.989   3
   1   4   0 49282.0 1226.69   5
   1   4   1 164321. 2392.75   5
   1   5  -6 16160.4 1459.21   1
   1   5  -5 51032.3 2239.32   1
   1   5  -5 52386.4 1787.55   5
   1  -5  -5 55433.5 2139.84   1
   1   5  -4 246.551 163.369   5
   1   5  -4 332.840 166.178   1
   1  -5  -4 539.499 276.765   1
   1   5  -3 20626.4 1051.57   1
   1   5  -3 20295.2 981.179   5
   1  -5  -3 21605.2 940.927   1
   1   5  -3 20911.7 1246.32   2
   1   5  -2 9512.91 656.435   5
   1  -5  -2 9934.13 487.429   1
   1   5  -2 9491.85 593.562   1
   1   5  -1 66328.8 1816.51   4
   1  -5  -1 67941.8 844.368   1
   1   5  -1 66284.6 919.619   3
   1   5  -1 68806.9 1188.51   1
   1   5  -1 71461.0 2097.38   2
   1   5  -1 68631.5 1741.02   5
   1   5   0 5403.66 526.681   4
   1   5   0 5364.89 494.796   5
   1   5   0 5063.14 350.404   3
   1   5   1 63793.9 1462.76   3
   1   5   1 67367.8 1637.82   5
   1   6  -5 33700.4 1809.84   1
   1   6  -5 34262.4 1521.93   5
   1   6  -4 195579. 3820.52   1
   1   6  -4 191155. 3412.78   5
   1   6  -3 281847. 4908.72   2
   1   6  -3 283105. 3977.54   1
   1   6  -3 285458. 3954.24   5
   1   6  -2 34462.0 1350.91   5
   1   6  -2 33390.4 1638.13   2
   1   6  -2 34093.2 1111.65   1
   1   6  -1 50020.0 1598.66   5
   1   6  -1 50908.4 1645.18   4
   1   6  -1 47477.9 1865.04   2
   1   6  -1 51149.2 850.200   3
   1   6  -1 49205.7 1022.86   1
   1   6   0 512784. 5055.96   5
   1   6   0 515612. 3558.64   3
   1   6   0 514119. 4873.78   4
   1   6   0 507175. 5650.13   2
   1   6   1 5587.90 498.591   5
   1   6   1 6921.17 538.490   4
   1   6   1 6986.12 499.292   3
   1   6   1 6590.18 619.262   2
   1   6   2 225404. 3276.61   3
   1   6   2 224080. 3428.40   5
   1   7  -5 27486.6 1496.51   5
   1   7  -4 55436.8 2122.88   1
   1   7  -4 52519.5 1953.18   5
   1   7  -3 47090.3 1671.70   1
   1   7  -3 44654.4 1729.44   5
   1   7  -2 9924.97 969.364   2
   1   7  -2 8470.91 741.552   5
   1   7  -1 72839.2 2137.15   5
   1   7  -1 70599.3 2489.52   2
   1   7   0 16322.2 1023.12   5
   1   7   0 17262.5 944.600   4
   1   7   0 18083.8 721.208   3
   1   7   0 17362.0 1183.19   2
   1   7   1 35292.5 1509.70   5
   1   7   1 35259.1 1219.58   3
   1   7   1 35547.5 1587.34   2
   1   7   2 65610.7 2058.17   5
   1   7   2 63499.4 1796.84   3
   1   7   2 62656.7 2147.88   2
   1   8  -5 73042.5 2550.63   5
   1   8  -4 117989. 3078.49   5
   1   8  -3 8500.07 800.668   5
   1   8  -2 176319. 4244.80   2
   1   8  -2 181129. 3613.74   5
   1   8  -1 67588.8 2184.39   5
   1   8  -1 66352.0 2524.50   2
   1   8   0 18589.5 1142.67   5
   1   8   0 18300.9 1264.13   2
   1   8   1 135508. 2406.56   3
   1   8   1 138555. 3443.41   2
   1   8   2 78435.7 2113.75   3
   1   8   2 75838.3 2339.66   5
   1   8   2 78939.6 2546.63   2
   1   9  -5 37018.4 1979.94   5
   1   9  -4 1134.93 387.866   5
   1   9  -3 82848.9 2702.01   5
   1   9  -2 32216.5 1642.26   5
   1   9  -1 39082.6 1814.82   5
   1   9  -1 45558.7 2242.57   2
   1   9   0 35044.2 1693.19   5
   1   9   0 31561.9 1883.85   2
   1   9   1 84245.0 2653.93   5
   1   9   1 88710.5 2955.25   2
   1   9   2 27476.2 1541.57   5
   1   9   2 27451.4 1328.93   3
   1  10  -5 8990.67 1065.05   5
   1  10  -4 40632.8 2061.65   5
   1  10  -3 67936.4 2598.38   5
   1  10  -2 48504.7 2152.76   5
   1  10  -1 49240.4 2120.51   5
   1  10   0 53852.7 2214.32   5
   1  10   0 53778.6 2495.06   2
   1  10   1 980.662 370.873   5
   1  10   2 84903.4 2878.17   5
   1  11  -5 37077.5 2276.17   5
   1  11  -4 30895.3 1954.32   5
   1  11  -3 54893.3 2541.46   5
   1  11  -2 11503.3 1134.96   5
   1  11  -1 74341.6 2827.65   5
   1  11   0 14746.0 1253.97   5
   1  11   1 27393.1 1740.16   5
   1  12  -3 4975.44 821.325   5
   1  12  -2 74530.0 3022.04   5
   1  12  -1 32574.0 1914.42   5
   1  12   0 38869.9 2155.37   5
   1  12   1 36480.1 2138.76   5
   2   0  -9 110998. 4495.03   1
   2   0  -8 4793.66 946.480   1
   2   0  -7 73111.0 2997.67   1
   2   0  -6 315262. 5517.91   1
   2   0  -5 1773.17 425.921   1
   2   0  -4 559594. 2504.45   5
   2   0  -4 566916. 5404.82   4
   2   0  -4 549396. 4727.06   2
   2   0  -3 375037. 4201.16   4
   2  -1  -9 3393.17 844.958   1
   2   1  -9 2570.36 806.009   1
   2  -1  -8 11048.7 1351.00   1
   2   1  -8 12468.8 1395.85   1
   2  -1  -7 17313.0 1505.52   1
   2   1  -7 15019.7 1449.27   1
   2  -1  -6 18678.9 1409.24   1
   2   1  -6 18059.8 1377.09   1
   2   1  -5 303.278 173.223   1
   2  -1  -5 427.795 159.656   1
   2   1  -5 466.584 120.464   5
   2   1  -4 13288.7 523.829   5
   2   1  -4 14257.2 931.456   4
   2  -1  -4 12314.7 780.879   4
   2  -1  -4 12988.3 909.062   1
   2  -1  -4 13018.4 616.975   2
   2   1  -4 14064.4 871.442   2
   2  -1  -3 5609.65 486.508   1
   2   1  -3 5449.58 565.315   4
   2  -1  -3 5892.59 511.572   4
   2   2  -9 2148.43 712.377   1
   2   2  -8 173936. 5171.15   1
   2  -2  -8 170169. 5013.24   1
   2  -2  -7 43486.4 2339.57   1
   2   2  -7 53405.3 2628.05   1
   2  -2  -6 95069.8 2985.61   1
   2   2  -6 96129.8 3067.36   1
   2   2  -5 245997. 2604.31   5
   2   2  -5 246408. 4061.90   2
   2  -2  -5 243895. 4315.24   1
   2   2  -5 243218. 4432.50   1
   2   2  -4 326598. 2991.36   5
   2   2  -4 316562. 4498.08   1
   2  -2  -4 325942. 2160.71   2
   2  -2  -4 326811. 4415.70   1
   2   2  -4 323257. 4617.55   4
   2  -2  -4 326047. 3488.73   4
   2   2  -4 331880. 4497.70   2
   2   2  -3 83505.1 1907.99   1
   2  -2  -3 85272.5 1830.70   1
   2  -2  -3 85972.3 1750.12   4
   2   2  -3 83401.8 2222.09   4
   2   2  -3 84894.6 2067.52   2
   2   2  -3 86235.3 1477.35   5
   2   3  -9 15387.7 1850.71   1
   2   3  -8 40971.0 2609.96   1
   2  -3  -8 41378.8 2538.71   1
   2  -3  -7 7843.33 1016.89   1
   2   3  -7 5981.87 922.420   1
   2  -3  -6 47052.6 2147.00   1
   2   3  -6 47931.7 2257.55   1
   2   3  -5 23670.3 968.222   5
   2   3  -5 24379.7 1408.47   2
   2  -3  -5 23573.0 1359.98   1
   2   3  -5 22121.2 1388.33   1
   2   3  -4 14939.0 747.855   5
   2   3  -4 15454.3 1038.54   1
   2  -3  -4 15062.2 965.333   1
   2   3  -4 14724.2 1060.10   4
   2   3  -4 16342.5 1102.64   2
   2   3  -3 36854.6 1129.81   5
   2  -3  -3 38920.9 1291.51   1
   2  -3  -3 37125.5 1022.43   4
   2   3  -3 38672.4 1643.65   4
   2   3  -3 42662.9 1734.60   2
   2   3  -3 42767.5 1453.61   1
   2   3  -2 22243.5 897.046   5
   2  -4  -8 2157.07 776.088   1
   2   4  -8 731.636 487.499   1
   2  -4  -7 55689.0 2548.91   1
   2   4  -7 56446.9 2765.06   1
   2  -4  -6 264983. 4992.95   1
   2   4  -6 269347. 5354.08   1
   2  -4  -5 4671.05 585.135   1
   2   4  -5 4616.22 627.625   1
   2   4  -5 5094.83 479.988   5
   2   4  -5 3461.91 529.475   2
   2   4  -4 377086. 4082.24   5
   2  -4  -4 382500. 4712.33   1
   2   4  -4 382876. 5177.97   1
   2   4  -4 378967. 5573.97   2
   2   4  -3 40863.1 1315.25   5
   2  -4  -3 40902.9 855.939   4
   2   4  -3 41718.2 1762.29   4
   2   4  -3 42567.9 1755.90   2
   2   4  -3 39109.2 1379.88   1
   2  -4  -3 41591.5 1262.97   1
   2   4  -2 89647.2 2469.10   4
   2   4  -2 86993.0 1808.35   5
   2   5  -8 28133.9 2244.49   1
   2   5  -7 19559.7 1704.14   1
   2  -5  -7 20236.0 1628.12   1
   2   5  -6 28050.8 1302.42   5
   2   5  -6 26871.7 1771.99   1
   2   5  -5 56050.9 1793.33   5
   2   5  -5 55495.1 2397.48   2
   2  -5  -5 57296.3 2111.38   1
   2   5  -5 52066.5 2183.97   1
   2  -5  -4 73067.4 2051.94   1
   2   5  -4 76976.5 2375.96   1
   2   5  -4 73946.2 2011.30   5
   2   5  -4 75468.6 2713.59   2
   2   5  -3 11537.3 793.398   5
   2   5  -3 9725.71 913.536   4
   2   5  -3 12710.1 850.292   1
   2  -5  -3 11382.9 673.806   1
   2   5  -3 11660.0 1025.20   2
   2   5  -2 59048.6 1675.09   5
   2   5  -2 59030.4 1480.96   1
   2   5  -2 53600.1 2046.40   4
   2   5  -2 51473.6 2029.11   2
   2   6  -8 111175. 4357.41   1
   2   6  -7 29865.4 2083.17   1
   2   6  -6 54213.5 2559.99   1
   2   6  -6 70475.6 2223.13   5
   2   6  -5 94580.3 2474.46   5
   2   6  -5 105208. 3078.23   1
   2   6  -4 197656. 3524.20   5
   2   6  -4 190622. 4543.15   2
   2   6  -4 195493. 3766.27   1
   2   6  -3 95199.5 2414.00   5
   2   6  -3 93714.2 2309.15   1
   2   6  -3 94390.0 2847.76   4
   2   6  -3 91425.3 3033.24   2
   2   6  -2 367563. 4556.38   5
   2   6  -2 370266. 5442.90   4
   2   6  -2 376415. 5743.60   2
   2   6  -2 366344. 3837.91   1
   2   6  -1 8396.97 807.470   4
   2   6  -1 6441.57 725.989   2
   2   6  -1 6823.45 599.686   5
   2   7  -7 14637.0 1500.98   1
   2   7  -6 56264.8 2630.81   1
   2   7  -6 50228.3 2069.91   5
   2   7  -5 49126.6 1961.07   5
   2   7  -5 50409.1 2241.44   1
   2   7  -4 1205.72 365.214   5
   2   7  -4 1085.11 452.016   2
   2   7  -4 1710.62 445.009   1
   2   7  -3 97794.9 2375.96   1
   2   7  -3 100580. 2725.79   5
   2   7  -3 99527.8 3381.51   2
   2   7  -2 17960.2 1119.18   5
   2   7  -2 17009.7 1210.91   4
   2   7  -2 18993.9 1411.26   2
   2   7  -1 5179.34 605.709   5
   2   7  -1 5075.03 680.005   4
   2   7  -1 6032.00 748.161   2
   2   8  -6 116479. 3272.32   5
   2   8  -5 839.491 308.016   5
   2   8  -4 172144. 3816.14   5
   2   8  -4 178311. 4878.00   2
   2   8  -3 105548. 2906.70   5
   2   8  -3 98344.1 3495.38   2
   2   8  -2 17088.3 1152.99   5
   2   8  -2 18103.0 1273.80   4
   2   8  -2 16511.4 1408.10   2
   2   8  -1 119475. 2992.92   5
   2   8  -1 126667. 3155.79   4
   2   8  -1 123742. 3530.85   2
   2   9  -6 6557.25 876.246   5
   2   9  -5 38475.8 2006.25   5
   2   9  -4 36029.2 1902.03   5
   2   9  -3 54666.8 2276.06   5
   2   9  -3 56549.1 2824.94   2
   2   9  -2 24854.7 1512.51   5
   2   9  -2 25611.2 1863.09   2
   2   9  -1 76736.7 2564.63   5
   2   9  -1 74817.6 3071.07   2
   2   9   0 25462.4 1555.22   5
   2   9   0 24540.8 1722.12   2
   2  10  -6 26797.7 1803.16   5
   2  10  -5 79823.3 3023.47   5
   2  10  -4 43077.6 2161.95   5
   2  10  -3 10606.5 1065.27   5
   2  10  -3 11206.9 1318.95   2
   2  10  -2 163037. 3997.58   5
   2  10  -2 165259. 4798.61   2
   2  10  -1 32466.3 1776.76   5
   2  10  -1 32698.8 2099.50   2
   2  10   0 45121.2 2205.82   5
   2  10   0 46654.5 2556.64   2
   2  11  -5 54888.3 2727.65   5
   2  11  -4 1905.22 526.067   5
   2  11  -3 51966.9 2461.50   5
   2  11  -2 19911.5 1490.03   5
   2  11  -2 23036.8 1902.51   2
   2  11  -1 18137.5 1474.53   5
   2  11  -1 16392.3 1610.25   2
   2  12  -3 25822.3 1792.60   5
   2  12  -2 25466.2 1765.99   5
   2  12  -1 45730.9 2444.13   5
   2  12  -1 47499.3 2861.50   2
   3   0  -9 32512.9 2498.20   1
   3   0  -8 289596. 6558.25   1
   3   0  -7 12640.4 1275.09   1
   3   0  -6 166554. 4120.37   1
   3   0  -5 50292.0 1915.74   4
   3   0  -5 51988.0 1637.08   2
   3   0  -5 49210.5 1921.51   1
   3   0  -4 207829. 3491.73   1
   3  -1  -9 2467.12 805.947   1
   3   1  -9 2877.50 950.217   1
   3  -1  -8 31945.9 2232.74   1
   3   1  -8 30734.8 2235.15   1
   3  -1  -7 2205.93 543.081   1
   3   1  -7 3378.86 728.580   1
   3  -1  -6 72158.0 2768.66   1
   3   1  -6 76895.6 2889.64   1
   3   1  -6 77070.6 2350.59   2
   3  -1  -5 3368.02 521.581   1
   3  -1  -5 3840.78 538.028   4
   3   1  -5 3882.79 612.934   4
   3   1  -5 3362.90 525.193   1
   3   1  -5 3756.66 502.259   2
   3   1  -4 58090.1 1927.59   1
   3  -1  -4 53603.5 1724.27   1
   3   1  -4 55237.0 2087.57   4
   3  -2  -9 52306.5 3054.43   1
   3   2  -9 54349.3 3171.16   1
   3  -2  -8 16452.1 1567.40   1
   3   2  -8 19215.3 1701.69   1
   3  -2  -7 98825.5 3443.67   1
   3   2  -7 101327. 3564.07   1
   3  -2  -6 369986. 6101.40   1
   3   2  -6 372620. 6291.07   1
   3   2  -6 371559. 5528.95   2
   3   2  -5 13791.0 669.130   5
   3  -2  -5 14143.1 884.669   4
   3   2  -5 14414.4 1140.77   4
   3   2  -5 15200.9 1115.65   1
   3  -2  -5 14163.6 1010.88   1
   3   2  -5 16747.8 1113.51   2
   3   2  -4 316740. 4504.87   1
   3  -2  -4 325649. 4053.74   1
   3   2  -4 324367. 5041.73   4
   3  -3  -9 1360.42 427.135   1
   3   3  -9 770.107 838.524   1
   3  -3  -8 43389.3 2573.93   1
   3   3  -8 44665.1 2710.45   1
   3  -3  -7 14169.9 1388.66   1
   3   3  -7 15803.8 1454.73   1
   3  -3  -6 9307.62 1012.59   1
   3   3  -6 11729.2 1186.23   1
   3   3  -6 10953.3 1085.25   2
   3   3  -5 37186.9 1281.02   5
   3   3  -5 38178.5 1905.93   4
   3  -3  -5 38066.7 1373.03   4
   3   3  -5 36300.8 1759.49   1
   3  -3  -5 36963.9 1687.09   1
   3   3  -5 38697.3 1856.63   2
   3   3  -4 45490.7 1708.12   1
   3  -3  -4 38358.2 1423.23   1
   3   3  -4 37891.0 1823.31   4
   3   3  -4 41822.3 1768.63   2
   3   3  -4 41776.8 1266.79   5
   3   4  -9 19734.6 1963.24   1
   3  -4  -9 15337.4 1589.22   1
   3  -4  -8 211503. 5547.18   1
   3   4  -8 223647. 5998.64   1
   3  -4  -7 14296.4 1336.84   1
   3   4  -7 16544.0 1482.44   1
   3  -4  -6 52217.7 2225.70   1
   3   4  -6 56252.0 2482.52   1
   3   4  -6 50797.4 2332.65   2
   3   4  -5 142736. 2691.35   5
   3   4  -5 144452. 3595.98   1
   3  -4  -5 145351. 3384.96   1
   3   4  -5 134306. 3690.61   4
   3   4  -5 143511. 3835.28   2
   3  -4  -4 117411. 2527.97   1
   3   4  -4 120560. 3277.10   4
   3   4  -4 112581. 3074.14   2
   3   4  -4 113150. 2316.48   5
   3   4  -4 117897. 2722.71   1
   3   5  -9 28141.9 2422.78   1
   3  -5  -8 28954.3 2094.78   1
   3   5  -8 34225.4 2491.67   1
   3  -5  -7 9055.41 1075.04   1
   3   5  -7 9236.78 1137.44   1
   3   5  -6 44155.2 2362.30   2
   3   5  -6 43786.9 2295.74   1
   3   5  -5 34358.6 1471.36   5
   3   5  -5 33893.9 1833.94   1
   3  -5  -5 32894.1 1645.53   1
   3   5  -5 33620.4 1961.91   4
   3   5  -5 31770.1 1933.95   2
   3   5  -4 12838.4 878.381   5
   3   5  -4 13994.1 1228.34   4
   3   5  -4 13796.7 1187.93   2
   3   5  -4 12714.8 953.664   1
   3  -5  -4 14761.1 947.057   1
   3   6  -8 5036.50 967.574   1
   3   6  -7 76200.5 3301.78   1
   3   6  -6 213000. 3890.50   5
   3   6  -6 211639. 5295.34   2
   3   6  -6 214670. 5025.77   1
   3   6  -5 4686.36 574.663   5
   3   6  -5 5431.23 755.479   1
   3   6  -5 4838.71 816.932   2
   3   6  -4 146759. 3179.46   5
   3   6  -4 141922. 3935.94   4
   3   6  -4 141416. 3209.56   1
   3   6  -4 136488. 3937.17   2
   3   7  -8 19619.6 1912.03   1
   3   7  -7 50587.5 2781.40   1
   3   7  -6 9115.74 902.768   5
   3   7  -6 6954.52 1029.42   2
   3   7  -6 8392.05 1021.24   1
   3   7  -5 46351.6 1948.51   5
   3   7  -5 42162.1 2506.29   2
   3   7  -5 48793.8 2211.55   1
   3   7  -4 52241.4 2069.60   5
   3   7  -4 56435.6 2179.20   1
   3   7  -4 51319.8 2512.78   4
   3   7  -4 48010.2 2609.77   2
   3   7  -3 6604.81 726.346   5
   3   7  -3 7210.58 1016.23   2
   3   8  -6 44840.8 2039.66   5
   3   8  -5 37835.4 1870.02   5
   3   8  -5 37551.0 2413.72   2
   3   8  -4 70300.1 2513.67   5
   3   8  -4 69701.4 3195.14   2
   3   8  -3 89274.7 2787.63   5
   3   8  -3 91620.5 3235.92   4
   3   8  -3 91089.5 3469.23   2
   3   9  -6 60580.0 2565.72   5
   3   9  -5 33146.0 1902.94   5
   3   9  -5 32266.3 2381.39   2
   3   9  -4 32610.3 1859.28   5
   3   9  -4 35505.0 2442.20   2
   3   9  -3 105978. 3240.68   5
   3   9  -3 111750. 3722.72   4
   3   9  -3 113233. 4183.46   2
   3  10  -6 78859.5 3018.65   5
   3  10  -5 3441.84 619.313   5
   3  10  -5 3128.99 614.377   2
   3  10  -4 115451. 3663.79   5
   3  10  -4 117509. 4510.68   2
   3  11  -5 53689.6 2675.40   5
   3  11  -4 48971.9 2522.66   5
   3  11  -4 43373.6 2911.92   2
   4   0  -9 39964.0 2647.58   1
   4   0  -8 7376.36 1122.88   1
   4   0  -7 110600. 3727.00   1
   4  -1  -9 6511.25 1156.54   1
   4   1  -9 5507.55 1118.05   1
   4  -1  -8 19824.3 1727.24   1
   4   1  -8 23209.7 1941.38   1
   4   1  -7 29004.6 1994.03   1
   4  -1  -7 25881.1 1791.72   1
   4   1  -6 41421.6 2184.21   4
   4   1  -6 40927.3 1920.89   2
   4   1  -6 40032.8 2112.89   1
   4  -2  -9 42256.2 2633.87   1
   4   2  -9 42879.4 2787.24   1
   4  -2  -8 153627. 4633.93   1
   4   2  -8 170374. 5095.15   1
   4  -2  -7 2411.31 556.223   1
   4   2  -7 2480.54 622.914   1
   4   2  -6 144378. 4097.97   4
   4   2  -6 139503. 3861.62   1
   4   2  -6 139747. 3629.97   2
   4  -3  -9 23662.2 2061.92   1
   4   3  -9 23958.4 2168.71   1
   4  -3  -8 31451.0 2177.95   1
   4   3  -8 31968.7 2266.00   1
   4  -3  -7 12657.9 1264.81   1
   4   3  -7 15157.3 1477.05   1
   4   3  -7 14117.7 1307.44   2
   4   3  -6 43591.4 2331.28   4
   4   3  -6 40698.7 2078.33   1
   4   3  -6 41881.2 2133.07   2
   4  -4  -9 20384.4 1909.97   1
   4   4  -9 25652.0 2107.41   1
   4  -4  -8 17601.8 1624.91   1
   4   4  -8 17345.4 1640.53   1
   4  -4  -7 79415.0 3123.00   1
   4   4  -7 86404.0 3379.58   1
   4   4  -7 81370.9 3243.11   2
   4   4  -6 65548.8 2753.91   4
   4   4  -6 67620.5 2657.40   1
   4   4  -6 72497.6 2879.22   2
   4  -5  -8 45225.0 2631.39   1
   4   5  -8 50814.1 2879.35   1
   4  -5  -7 42757.2 2385.92   1
   4   5  -7 37911.9 2284.86   1
   4   5  -7 43615.4 2516.12   2
   4   5  -6 21194.2 1551.91   1
   4   5  -6 19396.2 1564.95   4
   4   5  -6 23542.1 1732.72   2
   4   6  -8 93172.9 3898.52   1
   4   6  -7 551.928 439.650   1
   4   6  -7 869.390 491.217   2
   4   6  -6 141581. 3158.33   5
   4   6  -6 146375. 4065.55   1
   4   6  -6 142031. 4242.73   4
   4   6  -6 138950. 4242.45   2
   4   7  -8 4610.33 931.236   1
   4   7  -7 23705.9 2012.59   2
   4   7  -7 24123.6 1920.31   1
   4   8  -7 43939.0 2712.81   2
   0   0   0    0.00    0.00   0

TITL M15 in Pm
REM Pm (#6 in standard setting)
CELL 0.71073   6.414883  10.256397   7.635381  90.0000 111.8675  90.0000
ZERR    4.00   0.005017   0.000500   0.002081   0.0000   0.0600   0.0000
LATT -1
SYMM  x,-y, z
SFAC C O Ca Ba
UNIT 8.00 24.00 4.00 4.00
SIZE 0.04 0.04 0.09
TREF
HKLF 4
END
;
_shelx_hkl_checksum                80512
_olex2_submission_special_instructions  'No special instructions were received'
_oxdiff_exptl_absorpt_empirical_details
;
Empirical correction (ABSPACK) includes:
- Absorption correction using spherical harmonics
- Frame scaling
;
_oxdiff_exptl_absorpt_empirical_full_max  1.502
_oxdiff_exptl_absorpt_empirical_full_min  0.492
